# Supplementary material for: Syntenic relationships between cucumber (Cucumis sativus L.) and melon (C. melo L.) chromosomes as revealed by comparative genetic mapping
Source: BMC Genomics. 2011 Aug 5;12:396. doi: 10.1186/1471-2164-12-396 (PMC3199783; doi:10.1186/1471-2164-12-396)
Supplement: Additional file 1 — supplemental data file including 5 supplemental MS Excel tables (Table S1 to Table S5). Table S1. Melon (Cucumis melo L.) linkage map developed from the Q3-2-2 × Top Mark F2 mapping population. LG 1 to 12 corresponded to melon Chromosomes I to XII, respectively. Table S2. Linkage map of melon (Cucumis melo L.) developed from a RIL mapping population between WI 846-1 and Top Mark. LG 1 to 12 corresponded to melon Chromosomes I to XII, respectively. Table S3. The melon (Cucumis melo L.) consensus map developed from map integration of the F2 (Q3-2-2 × Top Mark) and RIL (WI 846-1 × Top Mark) linkage maps, and syntenic relationships of cucumber (C. sativus L.) and melon chromosomes. Table S4. Molecular markers mapped in cucumber (Cucumis sativus L.) and their associated scaffolds in the Gy14 and 9930 draft genomes. The map positions of these scaffolds on cucumber maps were used to infer syntenic blocks between melon (C. melo L.) and cucumber chromosomes. Table S5. Cucumber-melon chromosome syntenic relationships inferred from the EST-based melon linkage map by Deleu et al. [36]. Primer sequences of highlighted markers were not presented in Deleu et al. [36] [file 1471-2164-12-396-S1.XLS]

## Sheet: Table S1
Table S1. Melon linkage map developed from Q3-2-2 x Top Mark F2 population [mapping length given in centimorgans (cM)] .
Linkage groups (LG) 1 to 12 followed Perin et al. (2002) [76] which corresponded to melon Chromosomes I to XII (Liu et al. 2010 [74]), respectively.
LG	Loci	cM
1	CM07	0
1	SSR07523	18.754
1	CMBR135	23.365
1	UW083952	31.413
1	CMBR147	34.284
1	TJ21	35.641
1	CMN23_44	36.01
1	CU2544	36.479
1	NL86	36.64
1	UW085202	37.066
1	UW084392	37.069
1	CMN53_36	38.05
1	CMTCN57	40.783
1	CM33	49.113
1	CMN21_42	54.843
1	CMCTN53	59.926
1	TJ26	60.525
1	CMN22_22	62.267
1	SSR06609	66.325
1	UW083872	67.033
1	UW083995	67.792
1	SSR17732	71.035
1	TJ27	74.62
1	UW084802	80.261
1	UW085072	83.464
1	UW084404	88.534
1	SSR20063	94.325
1	SSR17812	96.806
1	CMMS_35_3	97.65
1	CMN07_70	104.564
1	CMN22_16	108.695
2	CMBR120	0
2	CMBR041	2.499
2	SSR02733	5.647
2	CU160	10.356
2	SSR03723	13.305
2	ECM61	39.275
2	SSR20000	39.388
2	UW085268	39.932
2	SSR00216	41.524
2	CMMS_3_2	43.05
2	CMN61_35	44.008
2	SSR10963	45.123
2	TJ24	50.613
2	UW083720	51.9
2	UW083918	56.824
2	UW083830	57.368
2	UW060336	60.432
2	SSR02042	72.122
2	SSR23757	74.975
2	GCM548	75.64
2	SSR05695	75.682
2	CMN07_65	96.104
2	SSR04488	102.922
2	CMTAAN27	102.928
2	MC252-SNP	104.655
3	CU2578	0
3	CSWCT10	22.501
3	CMBR105	28.338
3	CMGA128	29.171
3	SSR11343	29.336
3	CM21	29.872
3	TJ30	29.909
3	SSR01179	30.286
3	CMBR044	30.294
3	SSR02384	30.301
3	CMBR026	30.653
3	TJ31	32.954
3	CMBR118	34.754
3	SSR18564	39.075
3	SSR19851	54.205
3	CMN22_85	55.448
3	SSR15873	59.621
3	CMTTAN28	64.723
3	UW083968	68.572
3	UW084489	78.423
3	SSR03850	80.835
3	SSR13275	81.737
4a	UW085253	0
4a	CU6	0.581
4a	SSR15312	1.172
4a	CMN_B10	3.625
4a	CMBR154	3.884
4b	CU2186	0
4b	UW085279	12.481
4b	UW085281	12.481
4b	CMTC168	14.088
4b	SSR03056	16.247
4b	CMN23_25	24.275
4b	CMN23_48	26
4b	CMBR106	39.195
4b	SSR22874	47.08
4b	UW084937	48.65
4b	CMN21_33	48.795
4b	UW084939	49.107
4b	SSR20270	49.144
4b	CMN21_77	51.406
4b	SSR23177	53.063
4b	SSR12414	53.652
4b	UW084163	55.754
4b	CMN05_60	61.543
4b	CMBR061	65.402
4b	CMBR089	65.402
4b	SSR13292	65.998
4b	CMN05_17	66.011
4b	CMN22_54	67.247
4b	CMBR130	67.635
4b	CM15	69.18
4b	CMN21_06	70.191
4b	SSR17823	70.222
4b	Wm12	74.171
4b	SSR23751	78.404
5	SSR04385	0
5	CMMS_01_3	0.551
5	UW084111	0.565
5	ECM181	17.48
5	CMAGN61	22.397
5	CMMS_2_3	24.215
5	SSR13105	45.285
5	TJ129	46.784
5	TJ92	46.804
5	UW084004	51.638
5	VDE	54.383
5	UW084790	55.552
5	CMGA127	58.37
5	SSR16226	59.873
5	CM16	66.106
5	UW083935	67.54
5	UW084814	78.359
5	CMN05_69	79.867
5	CSWCTT02T	81.348
5	CM39	81.361
5	CSWCT02	81.363
5	SSR11820	81.406
5	SSR11952	86.527
5	UW084807	87.467
6	CMBR139	0
6	CMBR143	0.078
6	CMN21_87R	6.359
6	UW084946	7.342
6	UW084835	20.613
6	SSR06490	26.943
6	SSR03337	29.021
6	CMN21_37	29.454
6	BOH_1	29.713
6	SSR00525	32.235
6	SSR12032	33.126
6	CMBR125	33.126
6	CMBR002	33.25
6	SSR16600	33.614
6	CMCTN38	35.06
6	CMTCN41	36.572
6	Wm15	37.059
6	SSR16133	37.579
6	UW083884	45.841
6	TJ132	48.513
6	GCM112	57.11
6	CMBR039	63.816
6	CMBR108	63.816
7	UW084519	0
7	GCM181	3.86
7	ECM79	8.244
7	TJ04	14.795
7	CM05	14.795
7	SSR13159	43.514
7	CMBR021	47.322
7	CMN21_41	48.274
7	TJ227	48.357
7	SSR12180	48.38
7	CM26	48.614
7	SSR01615	50.547
7	UW083783	50.547
7	CMN04_01	50.555
7	CMBR092	54.926
7	CMBR053	54.936
7	CMBR027	54.948
7	CMMS_4	63.038
7	SSR16936	74.55
7	ECM204	77.041
7	SSR05937	78.291
7	PDS	78.834
7	CU2527	80.374
7	SSR14498	83.386
7	CMGA15	83.939
7	UW083920	84.495
7	CMGAN48	88.91
7	SSR10201	91.92
8	UW083885	0
8	CMN_C05	2.222
8	CMBR075	2.9
8	CMBR096	2.927
8	SSR20704	13.716
8	SSR04314	15.003
8	CMBR025	17.704
8	CMBR098	17.708
8	CMBR109	17.708
8	CMBR064	17.877
8	CMBR024	18.525
8	CMN22_11	19.117
8	SSR05195	21.229
8	SSR01101	23.211
8	UW085082	28.546
8	UW085083	28.546
8	TJ2	31.759
8	SSR13251	34.698
8	SSR15316	37.011
8	CMBR022	41.021
8	SSR01148	45.229
8	SSR02460	50.769
8	SSR19755	52.366
8	CM04	54.113
8	SSR16777	55.75
8	CMN22_44	60.366
8	LycB	60.374
8	CMACC146	60.468
8	CMAGN46	61.882
8	SSR18811	63.136
8	CMBR088	63.136
8	CMAT141	66.295
8	UW084381	67.915
8	UW084380	80.243
8	CMN21_25	87.066
9	CMN22_47	0
9	CMTC47	0.075
9	SSR13420	9.912
9	CMN53_68a	12.758
9	SSR01957	14.667
9	ECM150	16.023
9	TJ150	16.857
9	SSR07284	17.288
9	ECM66	18.479
9	SSR03298	18.523
9	SSR01534	21.12
9	UW083823	21.597
9	CMN04_19	26.833
9	SSR18377	29.124
9	TJ56	36.611
9	SSR00023	40.644
9	Or	40.644
9	SSR01859	42.319
9	UW085227	46.366
9	SSR16842	50.585
9	CMN53_72A	58.962
9	CMATN22	65.36
9	SSR05656	66.611
9	SSR14247	71.043
10	CMN08_79	0
10	SSR00648	4.225
10	SSR01498	8.908
10	CMN22_05	11.899
10	CS-EST330	15.87
10	CMBR055	18.589
10	CM38	20.752
10	CMN04_09	20.752
10	CMGA172	20.771
10	SSR06660	26.87
10	UW085218	30.719
10	CU2557	36.961
10	SSR16305	39.629
10	UW085123	40.812
10	SSR14899	40.817
10	SSR03082	43.589
10	CMTC134	49.034
10	CMTA134a	49.252
10	UW084136	51.037
10	CMBR105b	54.214
11	SSR12083	0
11	CMTCN62	9.4
11	SSR00218	12.974
11	SSR00219	13.854
11	SSR05758	13.854
11	UW084505	13.854
11	TJ33	13.854
11	ZEP	13.917
11	CMCT160	13.947
11	UW084143	23.703
11	SSR12730	28.083
11	CMN04_10	29.797
11	UW083788	30.877
11	SSR00115	30.889
11	SSR18896	38.354
11	CMBR132	39.84
11	SSR10954	39.922
11	UW083690	41.19
11	UW085220	41.495
11	CMN01_55	47.709
11	CMN04_35	47.737
11	CMN62_11	49.728
11	CU491	55.192
11	CMBR093	63.786
11	CMBR049	63.991
11	UW085310	66.729
11	CMGAN51	67.265
11	CMBR082	69.11
11	TJ23	77.021
11	UW083941	81.118
11	SSR07461	82.73
11	SSR16500	86.891
11	ECM147	97.778
11	TJ147	97.827
11	CMN06_66	99.551
11	CMBR003	100.69
12	CMN09_76	0
12	CMBR099	4.355
12	CU2484	8.638
12	CMBR034	27.868
12	CMN62_08	29.805
12	CS41	31.294
12	GCM206	33.969
12	CMN01_01	34.382
12	UW083745	36.445
12	CMMS_35_4	37.003
12	SSR12752	39.296
12	SSR14733	45.911
12	SSR04992	45.942
12	CMN01_38	51.985
12	CMBR150	60.15
12	SSR01467	62.141
12	CMN01_54	64.964
12	CMBR077	78.015
12	CMBR051	78.016
12	CMBR097	78.016
12	CMBR040	78.028

## Sheet: Table S2
Table S2. Linkage map of melon developed from a RIL mapping population between WI 846-1 and Top Mark.
Linkage groups (LG) 1 to 12 followed Perin et al. (2002) [76] which corresponded to melon Chromosomes I to XII (Liu et al. 2010 [74]), respectively.
LG	Sub	Loci	cM
1	a	CM07	0
1	a	CM49	2.118
1	b	OPAL8_950	0
1	b	CM22	1.87
1	b	CMN23_44	5.601
1	b	CMBR147	6.735
1	b	CMCT44dom	8.582
1	b	CM17	9.446
1	b	OPAE9_725	11.802
1	b	OPAP13_950	12.877
1	b	E14M48_183	13.884
1	b	OPAJ3_570	15.742
1	b	SSR11280	17.344
1	b	OPK4_831	19.212
1	b	CMCT505	26.88
1	b	OPAB11_500	27.28
1	b	OPAU2_830	27.964
1	b	CMCCA145	28.412
1	b	TJ3dom	28.982
1	b	SSR11741	30.547
1	b	BC299_1250	31.184
1	b	BC413_800	31.748
1	b	BC318_750	33.096
1	b	OPAL11_950	34.006
1	b	OPAL11_1250	34.265
1	b	OPAP2_820	37.114
1	b	OPAV11_650	41.171
1	b	OPAC11_570	42.393
1	b	TJ27	44.382
1	b	UW084802	54.728
1	b	UW084404	60.778
1	b	SSR05486	62.954
2		E13M51_203	0
2		E14M50_159	1.659
2		OPAL9_750	4.102
2		OPAR11_300	4.393
2		OPAT15_550	5.053
2		SSR10963	7.593
2		CMMS_3_2	9.607
2		OPAL8_400	11.255
2		TJ24	16.38
2		UW083714	16.895
2		UW083881	16.895
2		CMAGN68	17.64
2		UW083743	17.872
2		CMN01_15	22.888
2		CMGT108	23.766
2		UW083830	24.649
2		SSR15739	25.398
2		UW060336	26.579
2		OPAI9_250	29.6
2		OPAP2_800	30.352
2		OPAD14_400	31.397
2		CMGA59	38.774
2		SSR15108	40.717
2		SSR23757	44.341
2		GCM548	46.165
3	a	CU2578	0
3	a	OPN8_1250	5.845
3	a	SSR11858	14.284
3	a	OPAI17_750	19.849
3	a	UW084426	22.598
3	a	OPAD16_850cod	24.859
3	a	E25M17_165	27.307
3	a	SSR10335	28.979
3	a	OPC13_1300	31.3
3	a	E19M61_326	32.666
3	b	SSR00507	0
3	b	SSR15873	2.097
3	b	CMN22_85	6.297
3	b	CMCTNO5B	7.954
4	a	CMN_B10	0
4	a	UW084556	2.066
4	a	CU6	2.369
4	a	SSR15312	3.304
4	a	SSR21544	6.701
4	a	SSR30450	10.226
4	a	OPAI11_600	14.713
4	a	OPM7_750	26.229
4	a	Wm12	31.483
4	a	CMTCTN40	32.533
4	a	OPAV11_900	33.297
4	a	CMN21_82	34.38
4	a	CMN21_06	35.379
4	a	CMN22_54	37.321
4	a	OPAH14_1200	39.726
4	a	CMGA127dom	41.539
4	a	BC388_1250	42.673
4	a	OPAJ20_831	42.976
4	a	OPR13_400	43.98
4	a	OPAV11_400	46.387
4	a	OPAV11_600	47.253
4	a	SSR00710	49.872
4	a	CMN05_60	51.337
4	a	UW083822	52.927
4	a	OPG8_400	59.253
4	a	SSR16346	64.1
4	a	SSR12414	64.638
4	a	SSR23177	65.041
4	a	SSR12996	75.907
4	a	BC551_570	79.561
4	a	E13M48_294	83.876
4	b	OPZ18_1375	0
4	b	CMBR090	16.996
4	b	E16M54_79	21.855
4	b	SSR24204	28.141
4	b	SSR04530	29.833
4	b	CMMS_15_4	34.421
4	b	SSR05561	43.65
4	b	CMTC168	45.469
4	b	CMN21_67	56.738
4	b	CMN23_48	61.582
4	b	CMTCN44	70.639
4	b	CMBR116	73.302
4	b	SSR16667	75.181
5	a	CMCTN35	0
5	a	CMTCN9	6.106
5	a	CMTC158dom	8.429
5	a	OPAG15_750	17.262
5	a	SSR13105	26.982
5	a	TJ92	30.32
5	a	TJ129	30.855
5	a	OPAD19_550	37.615
5	a	OPAB4_750	41.99
5	a	VDE	46.365
5	a	UW084815	47.614
5	b	UW084808	0
5	b	CMN05_69	4.365
5	b	UW084806	13.816
5	b	SSR11952	15.686
5	b	UW084807	17.513
5	b	UW083935	29.219
5	b	SSR04255	32.453
5	b	CMBR123	37.714
6	a	CMN21_87R	0
6	a	CMBR139	4.151
6	a	CMBR143	4.278
6	a	OPO6_1375	8.24
6	a	E26M17_286	11.618
6	a	E19M47_328	13.275
6	a	CMMS34-4	17.129
6	a	OPAI8_800	21.011
6	a	BOH_1	23.47
6	a	CU2522	25.598
6	a	OPR11_700	26.655
6	a	CMTC123	27.472
6	a	BC299_650	28.651
6	a	CMN21_37	30.246
6	a	OPU15_564	33.111
6	a	CSCT335	33.739
6	a	OPAB11_550	35.87
6	a	OPAG15_600	35.913
6	a	OPAB11_400	36.803
6	a	BC641_500	36.845
6	a	OPAH2_1375	37.327
6	a	BC413_750	37.999
6	a	SSR00525	39.747
6	a	CMBR002	40.278
6	a	CMBR125	40.294
6	a	SSR16600	41.265
6	a	SSR12032	41.405
6	a	OPAX16_750	42.64
6	a	OPV12_700	43.505
6	a	OPS12_1300	43.764
6	a	OPAX6_400	46.454
6	a	OPR5_500	49.688
6	a	CMTCN41	50.197
6	a	OPC13_950	51.309
6	a	OPAT1_575	53.402
6	a	SSR19511	57.806
6	a	UW084142	60.432
6	b	CMTCN50	0
6	b	UW056592	2.219
6	b	SSR06490	6.161
6	c	E26M17_178	0
6	c	OPAE2_1250	4.659
6	c	CMBR039	6.663
6	c	CMBR108	6.767
7		SSR07747	0
7		SSR01254	7.697
7		CMAGN75	13.285
7		OPAD16_1375	21.243
7		OPY51_250	22.665
7		OPAE7_350	23.701
7		OPC10_900	24.206
7		OPAD16_725	24.217
7		E19M51_299	24.361
7		E24M48_133	24.569
7		UW058714	25.894
7		E19M51_302	26.345
7		E14M48_140	26.986
7		CMN04_01	27.821
7		SSR01615	28.242
7		SSR04649	29.653
7		SSR22706	30.326
7		CMBR027	33.734
7		CMBR053	33.734
7		CMBR092	33.734
7		TJ38	40.2
7		CMAGN21	44.061
7		OPAD15_830	52.645
7		E19M54_248	55.238
7		E24M17_91	60.935
7		E18M62_100	62.988
7		CU2527	75.714
7		SSR10201	82.414
7		CMGA15	83.41
7		CMGAN48	85.532
7		UW084055	87.087
7		UW084227	87.604
7		UW084063	88.308
7		UW084064	88.323
7		UW024711	89.984
7		UW083829	93.161
7		UW084571	106.456
8	a	E25M60_209	0
8	a	NR28dom	8.353
8	a	OPF4_850	9.774
8	a	TJ10dom	10.764
8	a	OPR3_831	10.792
8	a	BC526_831	11.233
8	a	OPAX6_550	11.39
8	a	CMGAN25	11.775
8	a	BC6411_250	13.761
8	a	E18M58_186	14.781
8	a	UW083936	15.687
8	a	CMAT141	20.065
8	a	CMN21_95	22.6
8	a	E14M49_100	25.469
8	a	OPAT1_550cod	28.166
8	a	CM04	30.029
8	a	SSR19755	32.354
8	a	OPAD19_1200	34.054
8	b	CMAGN47	0
8	b	SSR14001	3.531
8	b	CMCTT144	14.179
9	a	ECM66	0
9	a	SSR20165	0.977
9	a	PS	2.411
9	a	SSR14269	3.425
9	a	E18M48_186	4.712
9	a	OPAJ3_900	5.506
9	a	OPAU19_575	7.546
9	a	OPA16_1200	9.452
9	b	SSR01859	0
9	b	SSR16842	8.878
9	b	CMTCN1	11.66
9	b	CMCTN7	14.349
9	b	OPK4_564	16.093
9	b	CMN53_72A	22.834
9	b	CMAGN55	29.11
9	b	CMATN22	33.196
10		CMCTN71	0
10		OPAP13_575	3.449
10		CSWCT01	9.085
10		CSWCT22A	13.133
10		SSR05798	14.868
10		SSR18259	15.707
10		SSR00648	17.573
10		CMCTN19	23.85
10		CMN22_05	31.483
10		OPS12_570	33.725
10		UW084535	35.866
10		CMBR055	38.773
10		CMMS_34_10	40.166
10		CMN04_09	40.804
10		CM38	41.054
10		E26M48_264	42.401
10		CMGA172	42.712
10		E26M48_265	43.823
10		SSR06660	45.72
10		SSR11439	48.801
10		CMCTT144dom	52.47
10		OPW16_800	55.173
10		CU2557	57.385
11	a	SSR12083	0
11	a	CMTCN62	9.735
11	a	OPAO7_600	23.939
11	a	ZEP	26.882
11	b	OPAC8_700	0
11	b	OPAR1_700	2.905
11	b	TJ22	6.674
11	b	UW083801	10.037
11	b	SSR00115	10.445
11	b	UW083698	10.738
11	b	CMN04_10	11.205
11	b	OPAA10_1000	12.105
11	b	OPAL9_1200	13.351
11	b	CMGAN12	13.528
11	b	OPAB4_650	14.423
11	b	OPY5_831	14.95
11	b	OPO61_584	16.758
11	b	OPK3_550	19.369
11	b	E19M47_74	20.492
11	b	CMATTN29	24.847
11	b	CMBR132	25.464
11	b	SSR10954	25.916
11	b	SSR04637	26.856
11	b	OPAE3_600	27.419
11	b	OPI11_500	27.892
11	b	CSWCT_18B	28.926
11	b	OPAY16_400	31.367
11	b	OPP8_564	32.711
11	c	SSR02591	0
11	c	TJ23	13.963
11	c	UW083941	17.164
11	c	OPAI8_250cod	20.429
11	c	CMGA104	22.101
11	c	SSR07461	23.767
11	c	CU340	26.903
11	c	SSR00019	28.011
11	c	OPAI11_550	30.068
12		OPAD14_500	0
12		CU2484	3.06
12		E24M60285	9.282
12		BC469_700	13.869
12		CMN62_08	15.357
12		CMN61_44	15.378
12		CMN22_45	16.793
12		CS41	17.378
12		OPAL9_1100	20.401
12		OPAM14_1380	21.9
12		CMN01_01	25.984
12		CMN21_29F	27.685
12		OPAG15_570	29.471
12		UW083745	31.905
12		OPAX6_831	35.122
12		OPAB4_1375cod	45.916
12		E13M51_139	50.236
12		E13M51_141	51.995
12		CMN01_54	52.709
12		CMTCN14	56.143
12		E24M17_289	57.878
12		E24M17_299	59.271
12		OPAC11_1350	59.819

## Sheet: Table S3
Table S3 The melon consensus map developed from map integration of the F2 (Q3-2-2 x Top Mark) and RIL (846-1 x Top Mark) linkage maps. For each marker on this consensus map,
their associated Gy14 and 9930 cucumber scaffolds and nucleotide position, the cucumber linkage group (chromosome) and map positions of these scaffolds were also provided.
Boldface typed loci were shared between the F2 and RIL maps. Melon linkage groups and corresponding cucumber syntenic blocks are highlighted. References indicated the original sources of markers developed.
Melon chromosomes I to XII followed Liu et al. (2010) [74] which corresponded to melon linkage groups 1 to 12 as defined by Perin et al. (2002) [76], respectively.
Cucumber chromosome designations and the map positions (cM) of the scaffolds were inferred from Ren et al. (2010) [43]
Scaffold position was the first nucleotide position in the scaffold for the left primer to bind in in silico PCR. If no position was provided, the marker position was inferred from BLAST sequence alignment.
#	Melon LG	Loci	cM	Cucucumber-Chr	Cucumber-cM	Gy14 scaffold	Gy14 scaffold position	9930 scaffold	9930 scaffold position	Left primer sequence	Right primer sequence	Marker References
1	I	CM07	0	7	5.6	scaffold01658	990523	scaffold000010	1737682	TTTCCCGCATTGATTTTCTC	GAGAAACGCTTCCCACAAAC	Kong et al. 2007 [32]
2	I	SSR07523	17.794	7	5.6	scaffold03443	332357	scaffold000010	265744	CTCTCCGCCACTTGTACTCC	GGAGAAGAGCAGCAAAGCTC	Ren et al. 2009 [43]
3	I	CMBR135	22.379	7	6.3	scaffold01107	15512	scaffold000010	302418	TGTTGATTGTTTGTATTGTCTCTTC	GCTCCTGCTGGGGATGTAAT	Ritschel et al. 2004 [33]
4	I	CM22	29.941	7	6.3	scaffold01107	EST	scaffold000010	EST	AAGGATTTGGTGGTGCTGAC	TTTCCATCTTGGCTCCAAAC	Kong et al. 2007 [32]
5	I	UW083952	30.399	7	6.3	scaffold01107	610648	scaffold000054	280849	GCCTCTCCTCTCCCTCTCTC	TAGCGCACCAGGCTTTAGAT	Cavagnaro et al. 2010 [66]
6	I	CMBR147	33.113	7	6.3	scaffold01107	821250	scaffold000054	484227	GCTTCAATGATGCTGATAAAGA	CGTCACAATGTGCTTATGAGA	Ritschel et al. 2004 [33]
7	I	TJ21	34.652	7	5.6	scaffold00926	682461	scaffold000054	1144001	GTGACAGTTATCAAGGATGC	AAGGGAATGCATGTGGAC	Gonzalo et al. 2005 [29]
8	I	CMN23_44	35.236			no hit		no hit		CAAGAGACAAACAACAAATATGGGG	TAGAGGCTAAAGCTCCTTGGGGTT	Fukino et al. 2007 [44]
9	I	CU2544	35.485	7	6.3	scaffold00926	797832	scaffold000054	1027437	TTTGATTGCCTCTGCTTCAC	GGGTGGGAAATATGGAGTTG	Cuevas et al. 2009 [35]
10	I	NL86	35.647	7	6.3	scaffold00919	3773	scaffold000054	1143832	GTGACAGTTATCAAGGATGC	AAGGGAATGCATGTGGAC	Danin-Poleg et al. 2001 [22]
11	I	UW085202	36.078	7	38.4	scaffold02205	136301	scaffold000125	199774	TCACACTCCCTCCATTCACA	GAATGAAATTAAAGGGCCACA	Cavagnaro et al. 2010 [66]
12	I	UW084392	36.081	7	25.8	scaffold00793	2152979	scaffold000022	1833320	TCCCAATCCCTCCTTACTTTG	TCTGACGTGGACAAAACGAC	Cavagnaro et al. 2010 [66]
13	I	CMN53_36	37.063			multi-copy		multi-copy		TGTGGCTTGATCTATCGCAG	CGTCGGCTAGAGGAGAAATG	Fukino et al. 2007 [44]
14	I	CM17	37.491	7	25.8	scaffold00793	EST	scaffold000022	EST	CCTTCATCATCATCATCGTCA	GACCGGCAGTGGACATAGTT	Kong et al. 2007 [32]
15	I	CMTCN57	39.784			no hit		no hit		GTATTAATGATTGCAAGAAC	CTTATTTCCATGCTATTACG	Danin-Poleg et al. 2001 [22]
16	I	SSR11280	44.423	7	2.1	scaffold01116	984048	scaffold000023	1476958	TGATCCGAAGAATAAACCGC	GGGAGGGCAGTAGAAGAAGG	Ren et al. 2009 [43]
17	I	CM33	48.06	7	6.3	scaffold00926	8801	scaffold000057	529849	TTGGCTTTTGGCTAATCTCC	TGAAGGGGTAAAAAGGTTAAAAA	Kong et al. 2007 [32]
18	I	CMN21_42	53.625	3	103	no hit		scaffold000107/-R	235516	ACATGTCACAAAAGCCACCA	ATTGATTGAGGAAAACCCCC	Fukino et al. 2007 [44]
19	I	SSR11741	55.064	7	25.8	scaffold00793	816720	scaffold000022	495887	GTCCCCTCCATTGACAAAGA	GAGCCCCTGTACGATGTGAT	Ren et al. 2009 [43]
20	I	CMCT505	58.302	7	5.6	scaffold03866	225972	scaffold000113	461473	GACAGTAATCACCTCATCAAC	GGGAATGTAAATTGGATATG	Danin-Poleg et al. 2001 [22]
21	I	CMCTN53	58.625			no hit		no hit		CATTTTATAGCTTATCTTCCG	CCACATTTGATGGAAATCTT	Danin-Poleg et al. 2001 [22]
22	I	TJ26	59.219	7	43.2	scaffold00862	EST	scaffold000081	EST	GGAGATTGGTGCTGTCCTTC	CAAAACGCAAATTGACCAAA	Gonzalo et al. 2005 [29]
23	I	CMCCA145	59.431	7	9.8	scaffold02046	713480	scaffold000023	2310213	GAGGGAAGGCAGAAACCAAAG	GCTACTTTTGTGGTGGTGG	Danin-Poleg et al. 2001 [22]
24	I	CMN22_22	60.943			no hit		no hit		TCACCTTTGGGCTCCTTATG	GCTTACCCAAATTTTGTAGCA	Fukino et al. 2007 [44]
25	I	SSR06609	64.947	7	48.6	scaffold00345	257918	scaffold000006	2446603	TCTAATGGAAACCCTCTCCG	GAGACGGAATCGGAATCAAA	Ren et al. 2009 [43]
26	I	UW083872	65.658	7	48.6	scaffold00345	257889	scaffold000006	2446632	TCTGAATCTCAATTCCTTTGATT	GTCGGGTCCACCGATGAG	Cavagnaro et al. 2010 [66]
27	I	UW083995	66.421	7	48.6	scaffold01416	535839	scaffold000006	2220648	GTCCTCAAATGCGGGAGAG	TGAAATCGAAACAATAGAACTCCA	Cavagnaro et al. 2010 [66]
28	I	SSR17732	69.627	7	48.6	scaffold01416	345368	scaffold000006	2028425	TTCTCAATTGGACTACGCCC	CCAAATCCGTTCCATTTTCA	Ren et al. 2009 [43]
29	I	TJ27	72.88	7	19.4	scaffold01024	411506	scaffold000006	1527703	AAGCGGAACAAGCTCATCTC	CAAAAGCATCAATTGCTTGAA	Gonzalo et al. 2005 [29]
30	I	UW084802	79.053	7	19.4	scaffold01024	121026	scaffold000006	1245796	ACCTAGTCGCCTTCCCAAAA	TCTTCTCGCAGAGCACAAAA	Cavagnaro et al. 2010 [66]
31	I	UW085072	82.066	7	19.4	scaffold01024	17156	scaffold000006	1144763	CCGTTACCACAACATCAAGC	AATCACCTGGCTTCCTCATC	Cavagnaro et al. 2010 [66]
32	I	SSR05486	85.275	7	19	scaffold00551	20311	scaffold000006	838390	AAATCGAGAATTTTGGAGTTTAGA	TTAGTCCGCATCTTTTCGCT	Ren et al. 2009 [43]
33	I	UW084404	87.072	7	19.5	scaffold00929	567097	scaffold000006	800485	AGTGGGAGGGGAGTAAGAGC	GCTAGCTTGAATGAAGTACATAGTCG	Cavagnaro et al. 2010 [66]
34	I	SSR20063	92.91	7	21.8	scaffold00602	126847	scaffold000006	131233	CCCACATTGGTCTCAACAAG	GCAGTTATATTTTGAGGGGAGA	Ren et al. 2009 [43]
35	I	SSR17812	95.389	7	5.6	scaffold02219	170340	scaffold000034	1454072	GCCAGGATGAAATTGCTCTC	CAATTGCAGAGTTCAAGCCA	Ren et al. 2009 [43]
36	I	CMMS_35_3	96.233	7	60.1	scaffold03588	237598	scaffold000034	1389658	CGGAGAAGAAGGAAGGGTTTTAAGA	ATTCGTAGTTCATACTCTCTTTCTC	Chiba et al. 2003 [25]
37	I	CMN07_70	103.15	7	60.1	scaffold03588	745142	scaffold000034	889155	CCTACAACTCACGTGCCCTT	AAACCATCAACCACCGAAAG	Fukino et al. 2007 [44]
38	I	CMN22_16	107.278	7	60.1	scaffold03588	1143095	scaffold000034	495534	CAGAGGAGGTGGAACTAACCA	CCATTTTCAACCTCCCAAGA	Fukino et al. 2007 [44]
39	II	CMBR120	0	1	66.6	scaffold01251	232347	scaffold000005	1777156	CTGGCCCCCTCCTAAACTAA	CAAAAAGCATCAAAATGGTTG	Ritschel et al. 2004 [33]
40	II	CMBR041	2.499	1	36.7	scaffold01365	10345	scaffold000021	1630578	GTACCGCCTAGGGTTTCTCC	CGAGGAAGAGAGAGAAGGGG	Ritschel et al. 2004 [33]
41	II	SSR02733	5.647	1	66.6	scaffold01251	267396	scaffold000005	1812009	TTGTTAGGTAAGCCATGCCC	TTTGCCTGAGGAAGAATCTGA	Ren et al. 2009 [43]
42	II	CU160	10.356	1	73	scaffold02698	646722	scaffold000005	2114619	GAGACGGTCCAACCACTGTT	ATGAACCACAACAGCCCTTC	Cuevas et al. 2009 [35]
43	II	SSR03723	13.305	1	73	no hit		scaffold000005	2496049	TAAGGCAATCGAAAACCGAC	TTGGAGTTAGCCCGTGAATC	Ren et al. 2009 [43]
44	II	ECM61	39.283	1	83.5	scaffold01079	831706	scaffold000050	1041980	TTTCAAAAAGCGAACCAGCTA	TCGGACTCGATTACCAAACA	Fernandez-Silva et al. 2008 [33]
45	II	SSR20000	39.398	1	73	scaffold01079	782584	scaffold000050	993916	CCGACGGCAATTGATACTTC	CAAGCTCCAAGGTTGCTCTC	Ren et al. 2009 [43]
46	II	UW085268	39.943	1	83.5	scaffold01079	1295732	scaffold000128	230351	TCTCTTGGTCAAGAACTCTTGTTA	GATGGAAGAGTCCTTTAATCTTCTC	Cavagnaro et al. 2010 [66]
47	II	SSR00216	41.54	1	83.5	scaffold01079	1842156	scaffold000019	1407270	GGGTGGGTCCATGAAAGAAC	TGGAGTCCAAGGTCATTTTCT	Ren et al. 2009 [43]
48	II	CMMS_3_2	43.006			no hit		no hit		AGTTTTTGGGCATTTTTAGTTGGAT	GGCTTATCTCCCACCCAACCATTCT	Chiba et al. 2003 [25]
49	II	CMN61_35	44.012			no hit		no hit		TCGTGTGATTAAAATATCATGCG	TGTTTGGCTAAAATCTCCAGG	Fukino et al. 2007 [44]
50	II	SSR10963	44.959	1	90	scaffold03577	1877078	no hit		AGCATGCAATTAATAGGCCA	CAAACAAAAGTAAGAACAAAAATGGA	Ren et al. 2009 [43]
51	II	UW083881	50.061	1	39.3	scaffold00464	71355	scaffold000187	44326	GGGAGAAGAACGAAGCCCTA	TCCTCCTTTCCAATTAATCCA	Cavagnaro et al. 2010 [66]
52	II	UW083714	50.416	1	44.4	scaffold00313	86060	scaffold000052	65567	AAAGAAAAGGAAAAGAAAAACAAA	AATGATCATCCATTTGCAAGC	Cavagnaro et al. 2010 [66]
53	II	TJ24	50.685	1	39.3	scaffold03504	60031	scaffold000077/-R	732371	AAACACGGGCTTGAAGAAAA	CCCAGAAGGTGAGAGAGACCT	Gonzalo et al. 2005 [29]
54	II	CMAGN68	51.46			no hit		no hit		GGAAGGAAATTAGCATGCAC	GCCACTCTGTCTTTCTTCC	Gonzalo et al. 2005 [29]
55	II	UW083720	52.058	1	39.3	scaffold00464	185953	scaffold000187	159793	AAGCCTGAAAAGGGCAAAAT	CCCACAAATGCAAGCCTAAA	Cavagnaro et al. 2010 [66]
56	II	UW083743	52.185	1	38.8	scaffold01135	67668	scaffold000218	58152	TGGCTCTCAATGGCCATACT	TCTCACTACTCTTTGGTGGCTAA	Cavagnaro et al. 2010 [66]
57	II	CMN01_15	55.608			no hit		no hit		AGCTTGACAGCTCACATAGTGC	AAAAGGAAGTGGTTGAGGTTTG	Fukino et al. 2007 [44]
58	II	UW083918	57.101	1	48.3	scaffold00905	317828	scaffold000072	518461	GCCCCTAAAAAGGGTTACTCTG	GAAGAGCTCTCTGTTCAAAGCA	Cavagnaro et al. 2010 [66]
59	II	UW083830	57.727	1	92.7	scaffold03264	192678	scaffold000039	5370	AAAATCTTTGTCGGAGGGTGT	GGAGTTTTGTTTGTGTTGAATGG	Cavagnaro et al. 2010 [66]
60	II	CMGT108	58.384	1	92.7	scaffold02766	334593	scaffold000039		CTCCTTCAAACATTGTGTGTG	GAGATAGGTATAGTATAGGGG	Danin-Poleg et al. 2001 [22]
61	II	SSR15739	59.25	1	50.3	scaffold00817	107/55806	scaffold000072	675611	CAATCAACAAATTCTTGCCA	TGTGAGCAATCCCAAGAACA	Ren et al. 2009 [43]
62	II	UW060336	60.937	not mapped		scaffold02641	multi-copy	scaffold000154	multi-copy	ATCCCTTGCCCTTAGGTTGT	GAACAAGTCGCCACTCTTGA	Cavagnaro et al. 2010 [66]
63	II	SSR15108	69.148	1	6.1	scaffold01357	1025089	scaffold000015	1487555	CCGAAGATTTTAATGGGAGGA	CAGCCGAGACAATCAAACAA	Ren et al. 2009 [43]
64	II	CMGA59	71.801			no hit		no hit		not available		Danin-Poleg et al. 2001 [22]
65	II	SSR02042	72.564	1	6.1	scaffold01357	1745275	scaffold000015	2194812	AAAAGGGAGAGGGAAATGGA	GCAATCACTGTCCAATGTCAA	Ren et al. 2009 [43]
66	II	SSR23757	75.397	1	4.9	scaffold02135	62015	scaffold000015	1914611	TTCGCCTTTACTTCCTTCCA	CGGCAAAATTCCTCCATTTA	Ren et al. 2009 [43]
67	II	GCM548	76.451			no hit		no hit		AACAGGTAGAGGAAAGCATG	TGACCCACTAGTACATCTCTC	Fernandez-Silva et al. 2008 [33]
68	II	CMN07_65	97.241	1	6.1	scaffold01357	109065	scaffold000015	575670	CTTAGCTGCCATTGCCTTTC	GAATCGCATATGGTTTCGGT	Fukino et al. 2007 [44]
69	II	SSR04488	104.011	1	6.1	scaffold01141	92923	scaffold000015	279047	TCAATCTGGAGAGTGGGACC	AAACAGGGTTGCGAAAAAGA	Ren et al. 2009 [43]
70	II	CMTAAN27	104.018			no hit		no hit		GCCCTATGGTCATTTTCAACG	GCCGCATTTTGCCAAGCTATA	Danin-Poleg et al. 2001 [22]
71	II	MC252-SNP	105.749	1	6.1	scaffold01141	45753	scaffold000015	42875	AGGTCCAACCTCCTCAAGGT	TCGGAAGGAGCAGTTATTCG	Danin-Poleg et al. 2001 [22]
72	III	CU2578	0	2	74	scaffold01144	2726770	scaffold000017	1063480	TGAGAGCTCCGAACCATACC	TGGTGTGGATCTTGGAATCA	Cuevas et al. 2009 [35]
73	III	CSWCT10	22.501	6	8.4	scaffold03611	1373046	scaffold000030	1636549	AGATCGGAATTGAAAAAG	AAAGGGGCTTCCTCTCTA	Fazio et al. 2002 [26]
74	III	CMBR105	28.338			no hit		no hit		TGGTAAGCATTTTGAAATCACTTTT	TTTGTATGGTTGGAGGGGAA	Ritschel et al. 2004 [33]
75	III	CMGA128	29.171			no hit		no hit		ATGAAGAACCGATATTCAAAG	ACTCCATTGTTGCTAACCTTT	Danin-Poleg et al. 2001 [22]
76	III	SSR11343	29.336	6	8.4	scaffold03611	1586883	scaffold000030		GTGGGGTTGCTTTTGGATAA	CAATGGTTGCTTTGCTTCAA	Ren et al. 2009 [43]
77	III	CM21	29.872	6	1.8	scaffold03132	EST	scaffold000016	EST	CGGGGAATTTGTGCTCTATG	CCCAAACAAAGCCAAAAGAA	Kong et al. 2007 [32]
78	III	TJ30	29.909	6	1.8	scaffold03132	266725	scaffold000016	862531	TTAGGGAAGGCAATCAATCG	AGGAGGAGGGAATGCTTTGT	Gonzalo et al. 2005 [29]
79	III	SSR01179	30.286	6	56.065	scaffold01201	127578	scaffold000078	681978	ACCAAAATGCCAACCACTTC	CGTCCCTCACACCTTCTTTC	Ren et al. 2009 [43]
80	III	CMBR044	30.294	6	8.4	scaffold03611	2534851	scaffold000030	491980	AACAAGTCTGTGTGTGTGTGAGA	ACCATTTGAAAGAGGCAGGA	Ritschel et al. 2004 [33]
81	III	SSR02384	30.301	6	8.4	scaffold03611	2948736	scaffold000030	56557	AAAAATCCGACAAATCGTGC	GGTCAAATGTTGCCTTTTGC	Ren et al. 2009 [43]
82	III	CMBR026	30.653	6	8.4	scaffold03611	2189983	scaffold000030	833374	CCAAAAGAAAAACCAAACGA	ATCACAAGCCTTTGCACTCA	Ritschel et al. 2004 [33]
83	III	CMBR118	34.754			no hit		no hit		GCTTAACCCCAGCAGATGAC	GGGGATGAAGGGAGAAAGAT	Ritschel et al. 2004 [33]
84	III	SSR18564	39.076	6	50.5	no hit		scaffold000051	817404	CCAACGTTCCATATCCACCT	AGTAGCCGACATGCATCAAA	Ren et al. 2009 [43]
85	III	CMCTN05b	53.797			no hit		no hit		not available		Danin-Poleg et al. 2001 [22]
86	III	SSR19851	54.21	2	87.6	scaffold00888	2340603	scaffold000017	1443056	CAACCCGGTTTGCTGTTAAA	TGGTGGTACTTGTGGGTTCC	Ren et al. 2009 [43]
87	III	TJ31	32.954	2	78	scaffold01144	2669434	scaffold000017	1117482	GAGGCCTCCTCAGCTCTACA	AGCCCATTAGCACAAGCTGA	Gonzalo et al. 2005 [29]
88	III	CMN22_85	55.397	2	74	scaffold01144	2210576	scaffold000017	1655048	GATGAAGATCGAGGGCTCTG	CGATACATCCCCCTCTGCTA	Fukino et al. 2007 [44]
89	III	SSR15873	59.71	2	74	scaffold01144	1739901	scaffold000017	2143904	GCCAAAAATCCGAGAACAGA	TCCTGGGATTTTGATTTGCT	Ren et al. 2009 [43]
90	III	SSR00507	61.773	2	83.8	scaffold01144	1560971	scaffold000017	2315147	CACCGAGAACGAAAGAAGGA	TCTAAGGTGGGAGGGAAACC	Ren et al. 2009 [43]
91	III	CMTTAN28	64.75	2	78	scaffold01144	1021345	scaffold000110	187862	CTTGGGAATTAAGTTAGCGAC	AAACTGTCATCCAACACAACC	Danin-Poleg et al. 2001 [22]
92	III	UW083968	68.599	2	78	scaffold01144	530998	scaffold000011_2	275087	TTCATAGCAAAAGCCTGAGC	CGAATTTGTAGATTACCCGAGTG	Cavagnaro et al. 2010 [66]
93	III	UW084489	78.45	2	58.3	scaffold01989	325995	scaffold000011_2	1135382	AAAAGTTTAAATGGTGTTGTGCAT	GTTGTCTCATTATTTTACCCTTTCC	Cavagnaro et al. 2010 [66]
94	III	SSR03850	80.862	2	58.3	scaffold01989	690290	scaffold000291	5199	TCTCGGCTCCATTTTCTCAT	CACTAAAGAACTCCCAAATCGG	Ren et al. 2009 [43]
95	III	SSR13275	81.764	2	60.8	scaffold04100	1208365	scaffold000042	245334	CACCTTGTTTCGCACGAGTA	GGAAAGGGACCACAAATTCA	Ren et al. 2009 [43]
96	IV	CMBR090	0	3	86.9	scaffold03356	978346	scaffold000008	2201406	GTACCTCCGCCGTTGATCT	TGAGATAATAAGAAATCCAACCCA	Ritschel et al. 2004 [33]
97	IV	SSR24204	8.77	3	83.3	scaffold02047	105887	scaffold000008	910088	CCAAAAGTTTAGAGGAAAAGAAAAA	AAGCCATCTTCCACATACTCA	Ren et al. 2009 [43]
98	IV	SSR04530	10.57	3	83.3	scaffold02047	2178065	scaffold000008	723094	CCTCTAGACTGAAAAAGAGGGACA	ATTATTTGGGCCTTTGGGAA	Ren et al. 2009 [43]
99	IV	CU2186	14.131	3	80.2	scaffold03810	151638	scaffold000014	2404057	GCTGGCCCATCATCTCTATT	CTTTCAGGATTGGACCGTGT	Cuevas et al. 2009 [35]
100	IV	CMMS_15_4	15.968			no hit		no hit		GTCCGCCATCGCCACTACAAATCAA	CTCCGTAAAACCTTCTTCCTCTCTC	Chiba et al. 2003 [25]
101	IV	SSR05561	25.77	3	80.2	scaffold03810	45422	scaffold000014	2503436	GAGGGAGTAGAGTCTGATGAGCA	AAAAGGCTCACTGGGTAACG	Ren et al. 2009 [43]
102	IV	UW085279	26.624	3	83.3	scaffold02047	1317287	scaffold000135	113112	AAATAAAATATGAAACCCATGGACA	CAAACACCCCTCTAAAACTAGACC	Cavagnaro et al. 2010 [66]
103	IV	UW085281	26.624	3	83.3	scaffold02047	1213432	scaffold000135	214399	TCTCTCACTCACTCACTCTCTTCG	CGACGTGGTTGAGATACTCG	Cavagnaro et al. 2010 [66]
104	IV	CMTC168	28.02	3	80.2	scaffold03810	37567	scaffold000014	2511324	ATCATTGGATGTGGGATTCTC	ACAGATGGATGAAACCTTAGG	Danin-Poleg et al. 2001 [22]
105	IV	SSR03056	30.368	3	83.3	scaffold02047	1700813	scaffold000008	259275	TTGCCTGTCACATGATCAAAA	TGCCTTCCATGTAAAAGCAC	Ren et al. 2009 [43]
106	IV	CMN21_67	36.844	3	78.2	no hit		no hit		GATGGGACCATCAAATGGAG	TAATGATGCGTGCCTCTCTG	Fukino et al. 2007 [44]
107	IV	CMN23_25	38.673	3	66.5	scaffold01225	168406	scaffold000014	1314473	AGAGAGGGAAATGGGATCGAG	TTTGGTGGACTTAGTCTACTAGGA	Fukino et al. 2007 [44]
108	IV	CMN23_48	40.74	3	66.5	scaffold01225	211466	scaffold000014	1272100	GTTGATCAAAGTGGTGCTTTGGTG	CACATTAAATCCTGGGGAAAATGC	Fukino et al. 2007 [44]
109	IV	CMTCN44	50.355	3	66.5	scaffold01225	974627	scaffold000014	525382	CAACTTAGATAACGACCTCT	TTCAAAGCCTCCAAAGAAAC	Danin-Poleg et al. 2001 [22]
110	IV	CMBR106	52.796	3	86.9	scaffold03356	978346	scaffold000008	2201406	GTACCTCCGCCGTTGATCT	TGAGATAATAAGAAATCCAACCCA	Ritschel et al. 2004 [33]
111	IV	CMBR116	53.055	3	66.5	scaffold01225	686374	scaffold000014	803782	ACCTCAAATCTCACCGTTGG	CTACGGTTCCATTTCCCTGA	Ritschel et al. 2004 [33]
112	IV	SSR16667	54.922	3	66.5	scaffold01225	471958	scaffold000014	1016295	TTTGCAGAGGGCAAAGAAAG	TCGGTGGAGGGATTCATAAC	Ren et al. 2009 [43]
113	IV	SSR22874	60.672	3	96.6	scaffold03356	48450	scaffold000031	543504	CAACCCCCAAGCTCTGATAA	ATTGGAGAGTGCTATTGGGG	Ren et al. 2009 [43]
114	IV	UW084937	62.29	3	96.6	scaffold03356	2625092	scaffold000031	1056699	CGAATTCAGATAAGCACTCAAA	TGTATTCTTCAACAAGCCATCC	Cavagnaro et al. 2010 [66]
115	IV	CMN21_33	62.471	3	96.6	scaffold03356	2625089	scaffold000031	1056696	ATTCTTCAACAAGCCATCCG	GGAAATTAGCACCAAGCGAA	Fukino et al. 2007 [44]
116	IV	UW084939	62.777	3	96.6	scaffold03356	3163220	scaffold000031	1577784	AAAGTGGGCGCTACGTTAGA	GTTTGACTGAGACTTGTTGTATTG	Cavagnaro et al. 2010 [66]
117	IV	SSR20270	62.813	3	64.7	scaffold00926	1442418	scaffold000014	14881	TTGGGATGTAGATGTCCGGT	TCCCCAATCCAACTCCCTAT	Ren et al. 2009 [43]
118	IV	CMN21_77	65.076			no hit		no hit		TTTTCTCATCCAACCCTTCC	CACATGCATCACCATCATCA	Fukino et al. 2007 [44]
119	IV	SSR16346	65.837	3	29.1	scaffold02229	2292523	scaffold000001	5188063	AAGGATGCTGATTGACAGCC	TTTTCATTCCCTTCTCGACG	Ren et al. 2009 [43]
120	IV	SSR23177	66.671	3	99.8	scaffold03356	5165673	scaffold000079	184887	TGGATGAATGATGCCACAGT	CAAAAGCCTGTCTTGGTAAAAA	Ren et al. 2009 [43]
121	IV	SSR12414	67.222	3	99.8	scaffold03356	3445722	scaffold000079	103810	AACGAAAGTAACGCCGTTTG	ACGGAGGAAATCAGAACCCT	Ren et al. 2009 [43]
122	IV	UW084163	69.543	3	61.5	scaffold00508	7048	scaffold000576	1873	TGGTTGGTTATAAGTCGCTTTG	CCTCTGTTTTCCCCTTTTCA	Cavagnaro et al. 2010 [66]
123	IV	UW083822	76.934	3	59.8	scaffold02931	496949	no hit		TCCATAGCGACAATGAAGCA	GAAGGGAATTGAAAGGCCTAA	Cavagnaro et al. 2010 [66]
124	IV	CMBR061	79.369	3	61.6	scaffold00581	152179	scaffold000004_2	896985	TGACATCCACCCAGACTCAT	TGTGGTTTTTGTGAGCCAGA	Ritschel et al. 2004 [33]
125	IV	CMBR089	79.369	3	61.6	scaffold00581	152269	scaffold000004_2	897075	TCATCTCATTCTCATTCTTCCTCT	TGAGGTTTATGAGTGTGTGGTTTT	Ritschel et al. 2004 [33]
126	IV	SSR13292	79.97	3	101.8	scaffold03356	4520924	scaffold000096	174314	AGACAGGGAAATCGCAGAGA	GGTTAAAGGACGTCGGGATT	Ren et al. 2009 [43]
127	IV	CMN05_17	79.979			no hit		no hit		AGGAAACACCTTTTTGGGGA	AACCCAGGTCTTGATGATGG	Fukino et al. 2007 [44]
128	IV	CMN22_54	81.328			no hit		no hit		GTCGCTACGTCAGCCTCTTT	GACAGGGAAGCAACGTAACC	Fukino et al. 2007 [44]
129	IV	CMBR130	81.576			no hit		no hit		ACACGTGTCACCAACTCAGC	ACCAAAAGAAACATAGTCAACAATAA	Ritschel et al. 2004 [33]
130	IV	CM15	83.153	3	98.1	scaffold03356	5219143	scaffold000007	2624269	ACCATCCTCCCTTCCAAATC	CAGAGAAGCAAGTGCAGCAG	Kong et al. 2007 [32]
131	IV	CMN21_06	84.131	3	98.1	scaffold03356	5398132	scaffold000007	2444295	AGGAGGTCGAGATTGCAAAA	AAAAACTGGAAAGATGTTCGC	Fukino et al. 2007 [44]
132	IV	SSR17823	84.196	3	98.1	scaffold03356	5356645	scaffold000007	2488756	TTTTCTTTTTGCAATGGCCT	GATGGGGAAGGGTTTCATTT	Ren et al. 2009 [43]
133	IV	CMN21_82	86.493	3	98.1	scaffold03356	5472276	scaffold000007	2368152	ATTCTGGACGTCAGATTCCG	TCTCCATTCACGCCTTCTTC	Fukino et al. 2007 [44]
134	IV	Wm12	88.237	3	105.2	scaffold02995	196577	scaffold000007	2112265	CAATTTCCCACCGACAATTC	GCTGCCTGACTCCTCTGAAC	unpublished data
135	IV	CMTCTN40	89.365	3	105.2	scaffold02995	139628	scaffold000007	2166289	TTAACTCTCACCTATCAGGA	GATCAGATTTGTACTATTGCC	Danin-Poleg et al. 2001 [22]
136	IV	SSR23751	92.385	3	98.1	scaffold01939	2468862	scaffold000007	1871671	CATCCCCATCCCTTTCTTTT	ACGTGGAGGGATAAACGTGA	Ren et al. 2009 [43]
137	IV	CMGA127dom	95.208			no hit		no hit		GAACTAAGACTCTCCAATTAA	ATGTCCCTAACTGCCAAACATA	Danin-Poleg et al. 2001 [22]
138	IV	SSR30450	107.336	3	98.1	scaffold03533	4784	scaffold000007	407948	ATGTGACATAGCCGGGAGAG	CGCAAACTATACGGTGCGTT	Ren et al. 2009 [43]
139	IV	SSR21544	111.022	3	109.4	scaffold00542	561387	scaffold000007	50659	TACACAGAGGAGGGGTGTCC	TGTGTTGGATCCATTTCCTG	Ren et al. 2009 [43]
140	IV	CMBR154	113.024			no hit		no hit		GATTCTTCCTCCTTCTAAAGGATA	AATGTGGGTGAGAGGACATT	Ritschel et al. 2004 [33]
141	IV	CMN_B10	113.19			no hit		no hit		CTTCTCCCTCCTTCTCAACG	TGGATGTGTTGAAAGGGTCTC	Fukino et al. 2007 [44]
142	IV	SSR15312	115.879	3	105.2	scaffold02995.	multi-copy	scaffold000057	multi-copy	CCCGCTTCTTCTTCCTTCTT	ACTTCTCCGGGAAAATCCAC	Ren et al. 2009 [43]
143	IV	CU6	116.31	3	105.2	scaffold02995	3021803	scaffold000109	139421	GGTTTCGCACAGTCATTACAAG	AGAAGCGAAAGTGGACCAGA	Cuevas et al. 2009 [35]
144	IV	UW084556	116.837	3	105.2	scaffold02995	2764261	scaffold000109	390873	TTAGGAGAAGGGTGGGAGTG	AGTGTGGGTGAGTTGTTTTGG	Cavagnaro et al. 2010 [66]
145	IV	UW085253	116.928	3	105.2	scaffold02995	2934962	scaffold000109	219563	GTAGTCGGTGAGGCGTTTG	AGCTCCCTTTCACCCTCCAT	Cavagnaro et al. 2010 [66]
146	V	CMMS_01_3	0			no hit		no hit		TTGAATGATTGGAGGGAAGATAACG	CAAATATTGATGGATTTAATATATT	Chiba et al. 2003 [25]
147	V	UW084111	0.028			multi-copy		multi-copy		TGGTGGATAGATCGATTAGG	GCAAACAAATTGGATAGCAT	Cavagnaro et al. 2010 [66]
148	V	ECM181	16.966			no hit		no hit		CCCCATCTCAATTTGTCACC	AGGTGGAGGAAGGGGTTAAA	Fernandez-Silva et al. 2008 [33]
149	V	CMAGN61	21.861			no hit		no hit		ATAACAAAGGGGCATAACAC	GGAGACACAAGGAATATGTG	Gonzalo et al. 2005 [29]
150	V	CMMS_2_3	23.685	2	62.5	no hit		no hit		ATCACCCACCCCACCACTGCCAAAA	CCTTGAAAAACCACCAACATAACAC	Chiba et al. 2003 [25]
151	V	SSR13105	44.047	2	46.2	scaffold03882	929020	scaffold000207	93201	AAAAGGGAGGTTAGGGGGTT	TCCATTGGTAATAGCTGGGTTT	Ren et al. 2009 [43]
152	V	TJ129	46.249	2	46.2	scaffold03882	620344	scaffold000084	99716	TCAGACTCCATTTCAGAGCCTA	CTTCAACCCCATTTTCTCACA	Gonzalo et al. 2005 [29]
153	V	TJ92	46.353	2	46.2	scaffold03882	620344	scaffold000084	99716	TCAGACTCCATTTCAGAGCCTA	CAAGGAGCTCTCCCCATTATT	Gonzalo et al. 2005 [29]
154	V	UW084004	51.522	2	60.8	scaffold01933	289832	scaffold000088	297560	CATTTTCATTTCCATCCCTACC	GCTCACTTGCCTCCCATGAT	Cavagnaro et al. 2010 [66]
155	V	VDE	54.835	2	41.1	scaffold02604	38524	scaffold000018	113178	TCCAAAATGTTCGTTTTGACC	AAGGAGGCCAACTTGAAATG	Cuevas et al. 2009 [35]
156	V	UW084790	55.432	2	11	scaffold00894	277147	scaffold000147	261216	TCCATGGTGCTCATAAAGTT	CTATCTTATCAATTCTTTTTGGTGCAT	Cavagnaro et al. 2010 [66]
157	V	UW084815	56.909	2	16.58	scaffold01227	575515	scaffold000046_1	492023	AATCTCTCACACAAGAGAGAAGAAAA	TTTCTGATTTTGTGCCTCCA	Cavagnaro et al. 2010 [66]
158	V	SSR16226	59.747	2	11	scaffold00894	1479703	scaffold000056	218436	TTAAAATTCCCAACGGAAACC	TGATGGGAGAAAGGTAAACAAGA	Ren et al. 2009 [43]
159	V	CMBR123	62.849	2	3.9	scaffold00995	582669	scaffold000031	66093	TCCGAAGTAAACATCAAAGACA	GGTCAGTCAAGATAGTTACGGTTG	Ritschel et al. 2004 [33]
160	V	CM16	66.485	2	2.7	scaffold00995	536677	scaffold000031	19876	TGCCTGTTGTGATTGAGGAG	TTCTTCTTACCTCCGCCAAA	Kong et al. 2007 [32]
161	V	UW083935	68.123	2	0	scaffold00995	536698	scaffold000031	19897	CTGCTGGTATGGGTGGTGT	CAAAATCGTCGTCTCGCTTC	Cavagnaro et al. 2010 [66]
162	V	SSR04255	72.059	2	2.7	scaffold00995	772535	scaffold000031	253235	TGGGTAGGTACGAAAATAAAATGC	ATCGACGTGGTCAAGTCCTC	Ren et al. 2009 [43]
163	V	UW084808	74.305	2	3.5	scaffold01037	1091541	scaffold000020	718426	GCAAATCATGACAACTTCTTTTT	TTTCTTTTGATGAGTCCCTACCA	Cavagnaro et al. 2010 [66]
164	V	UW084814	78.262	2	3.5	scaffold01037	993896	scaffold000020	814895	TGATCATGTCGGACGAAGAA	CTATTTGGCTATGGCGGTTG	Cavagnaro et al. 2010 [66]
165	V	CMN05_69	79.525	2	3.5	scaffold01037	808031	scaffold000020	991638	TGATTCCTTAGCCCCTTTGA	CAGATTGCAGCATTAGAAATGG	Fukino et al. 2007 [44]
166	V	CSWCTT02T	81.27	2	3.5	scaffold01037	665195	scaffold000020	1125589	CATCCTCATTCATGGCGGAGTGTG	GAATTTGTTAAAAATGTACATTAA	Fazio et al. 2002 [26]
167	V	CM39	81.281	2	3.5	scaffold01037	664862	no hit		GATTTCCCCTCCGAACTCTC	TTGCCCTAAAACCCTCACAC	Kong et al. 2007 [32]
168	V	CSWCT02	81.283	2	57.5	scaffold02229	6036643	scaffold000001	1472576	TTCTGCATACCCTCTCCT	CACACTTCCAGATGGTTG	Fazio et al. 2002 [26]
169	V	SSR11820	81.331	2	3.5	scaffold01037	684477	scaffold000020	1106189	ACGACGCCGTATTTGCTTAG	AAGCTCGTTCATTATTACCCAA	Ren et al. 2009 [43]
170	V	SSR11952	86.593	2	3.5	scaffold01037	365394	scaffold000020	1421729	CGAAAGGGAAAGCTGTTCAA	ATCCCATTCTCTCCTTCGGT	Ren et al. 2009 [43]
171	V	UW084807	87.68	2	3.5	scaffold01037	489022	scaffold000020	1298947	ACGTGTTTTGGAAAGGGTGA	TGCACTTTTGGTGTGCTATTTT	Cavagnaro et al. 2010 [66]
172	V	UW084806	89.614	2	3.5	scaffold01037	357878	scaffold000020	1428553	TTGAACTGCAGCCATTGAAA	TTCCACGGCTTTCTTGAACT	Cavagnaro et al. 2010 [66]
173	V	CMGA127	58.233			no hit		no hit		GAACTAAGACTCTCCAATTAA	ATGTCCCTAACTGCCAAACATA	Danin-Poleg et al. 2001 [22]
174	VI	CMBR139	0	3	29.1	scaffold02229	3516147	scaffold000001	3959824	AAACGCATCTTTCCAGTTAGGA	TCCAAACCCATCTCCATTTC	Ritschel et al. 2004 [33]
175	VI	CMBR143	0.078			no hit		no hit		ACAAACCGCATCTTCCATTC	TCCAAAAAGGCTAAATCACAAA	Ritschel et al. 2004 [33]
176	VI	CMN21_87R	6.399	3	29.1	scaffold02229	2876813	scaffold000001	4621104	TGGATCCACTTTTCTAAATCCC	GCAATTTCTCCAGCTTGGTT	Fukino et al. 2007 [44]
177	VI	UW084946	7.342	3	29.1	scaffold02229	2643561	scaffold000001	4850540	CAAATTTGAATGTTACCAAAACTTAT	TCAAAGGGTAGGTGGAAGGA	Cavagnaro et al. 2010 [66]
178	VI	CMMS_34_4	17.831	3	29.1	scaffold02229	909704	scaffold000093	388766	AATCAACCAAAACCACACCCTACCC	TGGGTTGTTATGTTTGGCTATTTGC	Chiba et al. 2003 [25]
179	VI	UW084835	20.728	3	29.1	scaffold02229	1054437	scaffold000093	247580	TGGAAAAGGGTGGATGAAAG	CTGGCCCTACCATTGTGAGT	Cavagnaro et al. 2010 [66]
180	VI	CMTC123	23.151	3	49.4	scaffold00429	1436464	scaffold000064	27796	CGGATTGTACTTATTGCCAAG	CATGTGCATGTGTGCATGTAC	Danin-Poleg et al. 2001 [22]
181	VI	CU2522	24.377	3	54	scaffold00164	564273	scaffold000145	117223	TCCCACTCTGAAGGAGTGCT	TCATGCAACAATGATGTCCA	Cuevas et al. 2009 [35]
182	VI	SSR06490	26.943	3	29.1	scaffold02229	79500	scaffold000001	3247566	AAACGTTGGGGGAGAGAGAG	AGGGTGGGGAAGTTGTTAGG	Ren et al. 2009 [43]
183	VI	CMN21_37	28.096			no hit		no hit		CCTTCCATGGAGGTTTGTCC	TTGGATGTAGAAAACAGCAGACA	Fukino et al. 2007 [44]
184	VI	BOH_1	28.371	3	39	scaffold00931	328537	scaffold000029	1503398	TGGGCVIGRTGGGCBCA	TCCCCAGTGATTAAACAAACA	Cuevas et al. 2009 [35]
185	VI	SSR00525	32.568	3	13.2	scaffold00785	134290	scaffold000064	978216	GGGCAGTGAAATTGGAGGTA	TTAAATAATGGGCTGGGCTG	Ren et al. 2009 [43]
186	VI	SSR12032	33.827	3	58.1	scaffold01139	158479	multi-copy	133	GGGGGTTTGAATTGAATGTG	CTCTTCTTTCCCCCTTTGCT	Ren et al. 2009 [43]
187	VI	CMBR125	33.943	3	58.1	scaffold01139	29566	scaffold000065	1014366	AATCCCCACTTGTTGGTTTG	GCATGTTTTACAAATATTGTGTGG	Ritschel et al. 2004 [33]
188	VI	CMBR002	33.98	3	58.1	scaffold01139	158593	multi-copy	19	TGCAAATATTGTGAAGGCGA	AATCCCCACTTGTTGGTTTG	Ritschel et al. 2004 [33]
189	VI	SSR16600	34.588	3	47	scaffold00582	134535	scaffold000100	486152	GAAATTGCCTGTGGAGGTTG	AGGAATTGGGGAGAAGGAGA	Ren et al. 2009 [43]
190	VI	CMCTN38	35.375	3	2.2	scaffold03080	2759572	scaffold000070	826047	GATCTGAGGTTGAAGCAAAG	TAAAACACTCTCGTGACTCC	Danin-Poleg et al. 2001 [22]
191	VI	CMTCN41	38.773			no hit		no hit		TGGTAGTAGAGATGATATAC	CCCCAAGATTCGTATTAATC	Danin-Poleg et al. 2001 [22]
192	VI	CSCT335	42.376	3	49.4	scaffold00429	689553	scaffold000064	792835	CCTTCACTTCCATCTTCATC	CGGTCCTTCATTTCATAGAC	unpublished data
193	VI	UW083884	46.866	3	8.5	scaffold00540	240874	scaffold000106	425266	CAATCCCCTCTTCTCCCTCT	GGTATTGGGAGTGGAACCAT	Cavagnaro et al. 2010 [66]
194	VI	SSR19511	47.996	3	8.5	scaffold00444	702556	scaffold000150	20780	TGGCGTTGCTAATTGATTGA	ACCCGATTCGTAAGATCGTC	Ren et al. 2009 [43]
195	VI	TJ132	48.565	3	2.2	scaffold03080	1985147	scaffold000070	57147	CCATTCGTCAAGCAAAGCTAC	CAAAGGGTCCCTCAATTTCTC	Gonzalo et al. 2005 [29]
196	VI	UW084142	51.212	3	55.9	scaffold00233	26947	scaffold000134	168292	GAAGGAGAAAATGAAGAAATTG	GTTTCAGGTTTGCCCTTGAA	Cavagnaro et al. 2010 [66]
197	VI	CMBR039	64.359			no hit		no hit		CTGTATTGCCACGTGTCCC	GGCAAAGAAGAAGGAAGAGTGA	Ritschel et al. 2004 [33]
198	VI	CMBR108	64.359			no hit		no hit		TGTATTGCCACCGTGTCC	GGCAAAGAAGAAGGAAGAGTGA	Ritschel et al. 2004 [33]
199	VII	UW084571	0	4	5	scaffold03256	19189	scaffold000091	13727	TTGAAAGAAAGCTTTACCTCTTTTG	CCCTCGTACCCAATCACATC	Cavagnaro et al. 2010 [66]
200	VII	UW083829	14.147	4	5	scaffold03256	21623	scaffold000091	16104	CACATTTCTAGTGGTTCTTGGTT	CAATCTATTGGGGTCTGTGTGA	Cavagnaro et al. 2010 [66]
201	VII	UW024711	16.814	4	27.408	scaffold00968	271238	scaffold000127	271690	CGGCGATGTAGGAAACAAAT	ACGAAATGGTGTGCGTTACA	Cavagnaro et al. 2010 [66]
202	VII	SSR10201	17.798	4	5	scaffold00919	1842060	scaffold000009_1	1262735	TTTAGCTGTCTCCTGGTCCC	TGAAGACTTTCACTCTTTTCTTCC	Ren et al. 2009 [43]
203	VII	UW084055	19.093	4	5	scaffold00919	2503980	scaffold000009_1	1951964	GCAAAACCAAAGAGCTAAAA	GGTGGAAACACAAGCTAAAC	Cavagnaro et al. 2010 [66]
204	VII	UW084227	19.835	4	5	scaffold00919	2527215	scaffold000009_1	1975061	CTGTTTCTGGAAAAAGTTGG	TTCTCCATCAATGGATTCTC	Cavagnaro et al. 2010 [66]
205	VII	UW084063	20.577	4	5	scaffold00919	2591806	scaffold000009_1	2039183	TATACCTGCTCCACTGCTCT	CACTCTGCACAAATAACGAA	Cavagnaro et al. 2010 [66]
206	VII	UW084064	20.583	4	5	scaffold00919	2592388	scaffold000009_1	331259	GGTTGTTTTtGTTTGGAAAG	GACAGCACGTGCAAATATAA	Cavagnaro et al. 2010 [66]
207	VII	UW083920	23.843	4	5	scaffold00919	1680461	scaffold000009_1	1104441	GGGCAGAGTGTGGGATTAGT	GGGAAAGAAGAAAACAAAAGGA	Cavagnaro et al. 2010 [66]
208	VII	CMGA15	24.09	4	5	scaffold00919	1809155	scaffold000009_1	1230697	CGGCAAGACGATTGGCAGC	ATCACCGTAGCGAAGCACC	Danin-Poleg et al. 2001 [22]
209	VII	SSR14498	25.087	4	5	scaffold00919	1678664	scaffold000009_1	1102779	TGGTGGTCACTACTTTCACAGG	AACCCACCATCACCAGAAAA	Ren et al. 2009 [43]
210	VII	CU2527	28.303	4	5	scaffold00919	1383187	scaffold000009_1	812760	TTTCTAAGGTGCCATCAGCA	AGGAAGCCTCCGATCTCATT	Cuevas et al. 2009 [35]
211	VII	PDS	29.718	4	5	scaffold00919	1271455	scaffold000009_1	697109	TCCTGCACCCATAAATGGTA	TCCAGTTTATGTTACCCGCATA	Cuevas et al. 2009 [35]
212	VII	SSR05937	30.324	4	5	scaffold00919	968408	scaffold000009_1	542695	TTATGCCGACATTTTCTCCC	CTGAACATTTTCACCATGCG	Ren et al. 2009 [43]
213	VII	ECM204	31.519	4	5	scaffold00919	1097821	scaffold000009_1	531486	CTCTCTTCATTTCCCCTCGTT	TGGCCTGGAAAGTAAGGGTAT	Fernandez-Silva et al. 2008 [33]
214	VII	SSR16936	34.088	4	5	scaffold00919	699251	scaffold000009_1	138110	TAGGCCGAGTTGGTGCTAGT	GCTGCATTTGGAATCCTTGT	Ren et al. 2009 [43]
215	VII	CMAGN21	41.271			no hit		no hit		GCTGTAAAACGAAACGGAGA	CGATCTTCTTTATTCTTCGCC	Gonzalo et al. 2005 [29]
216	VII	CMGAN48	45.472	4	5	scaffold00919	2370143	scaffold000009_1	1822005	TTTAGGTTACGAAAACCCAG	ACTTATTCTTCCCGAAAACG	Danin-Poleg et al. 2001 [22]
217	VII	TJ38	45.868			no hit		no hit		CTAACGCTGACCCAACTCTC	GTGGTTGTGAGTTATGAGGAG	Gonzalo et al. 2005 [29]
218	VII	CMBR027	53.35			no hit		no hit		AAACAAACATGGAAATAGCTTTCA	TAGTTGGGTGGGCTAAAGGA	Ritschel et al. 2004 [33]
219	VII	CMBR053	53.356			no hit		no hit		GCCTTTTGTGATGCTCCAAT	AAACAAACATGGAAATAGCTTTCA	Ritschel et al. 2004 [33]
220	VII	CMBR092	53.361			no hit		no hit		CAAACATGGAAATAGCTTTCATT	GGTGGGCTAAAGGAACTTTCA	Ritschel et al. 2004 [33]
221	VII	SSR22706	57.238	4	4.4	scaffold03678	1851681	scaffold000095	285150	CATAAGCCTTTCAAGCTGGG	CTGAGGTCTCCTGATGGAGG	Ren et al. 2009 [43]
222	VII	CMN4_01	57.991	4	31.9	scaffold02511	795401	scaffold000012	2511735	GAAAAGGCGAAATGTTTGAA	ACCAAAGGAAAAAGCGGAAG	Fukino et al. 2007 [44]
223	VII	UW083783	58.001	4	32.3	scaffold02541	9407	scaffold000040	38204	GATCTCATCTGCCGATTTCC	GCGATATTCATGGCGAGAGA	Cavagnaro et al. 2010 [66]
224	VII	SSR01615	58.358	4	31.9	scaffold02511	663258	scaffold000012	230711	AGGGGAAAAGGGAGAGTTGA	GTCAGAGCGTTGGAAGAAGC	Ren et al. 2009 [43]
225	VII	SSR04649	59.697	4	34.4	scaffold03709	66549	scaffold000040	270463	TTTGAAATTGATGACATCCCA	ACATGGAGGAAGACAGGCAC	Ren et al. 2009 [43]
226	VII	CM26	59.92	4	35.1	scaffold01000	326498	scaffold000069	946340	CCCTCGAGAAACCAGCAGTA	CACCTCCGTTTTTCATCACC	Kong et al. 2007 [32]
227	VII	SSR12180	60.155	4	35.1	scaffold01000	39703	scaffold000069	160051	ACGTCCTCCTCTTTGGGTTT	AAAGGAAAAATGAGGTGGGG	Ren et al. 2009 [43]
228	VII	TJ227	60.175	4	4.4	scaffold00934	600425	scaffold000069	946196	CCCTCGAGAAACCAGCAGTA	CACCTCCGTTTTTCATCACC	Gonzalo et al. 2005 [29]
229	VII	CMN21_41	60.263	4	80.3	scaffold00614	481670	scaffold000069	152571	GAGGAAATTTTGGAGTTTTTCAA	TTCCAGACATCTAAAGGCATTG	Fukino et al. 2007 [44]
230	VII	CMN04_01	60.722	4	31.9	scaffold02511	795401	scaffold000012	2511735	GAAAAGGCGAAATGTTTGAA	ACCAAAGGAAAAAGCGGAAG	Fukino et al. 2007 [44]
231	VII	CMBR021	61.154			no hit		no hit		AGATTCTGGTTGTTGGGCAG	CAGCGATGATCAACAGAAACA	Ritschel et al. 2004 [33]
232	VII	UW058714	61.429	4	31.9	scaffold02511	800138	scaffold000012	2516202	CAAGGGTTGGCCTGTTTTTA	GGGGTGTGTGTGTGTGAGAG	Cavagnaro et al. 2010 [66]
233	VII	SSR13159	65.01	4	80.3	scaffold00614	230329	scaffold000069	409694	TCAACCATTGTTTGGGTCAA	TGGGTGCTTGCTAATGTGAA	Ren et al. 2009 [43]
234	VII	CMAGN75	71.479	4	31.3	scaffold01000	798098	scaffold000032	427718	TGGGTTTTCTTCTACTACTG	TGCTTTTACTCTCATTCAAC	Gonzalo et al. 2005 [29]
235	VII	CM05	93.227	4	94.8	scaffold02500	367271	scaffold000063	121707	TCCAACGAAATCCCACTGTT	AGCCGTTCTTCCGGATAGTT	Kong et al. 2007 [32]
236	VII	TJ04	93.227	4	94.8	scaffold02500	367160	scaffold000063	121596	CTTCCACGAAATCCCCTGT	GGCCTTGGATTCAAAGTGAT	Gonzalo et al. 2005 [29]
237	VII	ECM79	99.782	4	94.8	scaffold02500	555881	scaffold000063	302596	CCGATTTAAATATGATACCCTCA	GCCCATGTCAACATATTAGCAA	Fernandez-Silva et al. 2008 [33]
238	VII	GCM181	104.161	4	34.4	scaffold04015	921	scaffold000063	413532	TGGTTAGTTAAAGAAGAGAGAG	ACGCAGCCATACACAGAC	Fernandez-Silva et al. 2008 [33]
239	VII	UW084519	108.021	4	94.8	scaffold02500	751801	scaffold000063	491003	GGTAAGAGATGATCTTCGAAAGG	TTCCATTCATATTCTTCCAATGC	Cavagnaro et al. 2010 [66]
240	VIII	UW083885	0	6	98.8	scaffold00542	3438442	scaffold000002	209586	GGCGATAGGGAAGGAGGA	CATGGATTACTTGAAATGAATGAAA	Cavagnaro et al. 2010 [66]
241	VIII	CMN_C05	2.225	6	98.8	scaffold00542	3454838	scaffold000002	193555	TTTGCCCACCACTTCAACTT	TTAACGGTGGAGGAAGAGGA	Fukino et al. 2007 [44]
242	VIII	CMBR075	2.9			no hit		no hit		TCACATGGTGGTGAATGTTTTT	TCCATCTTCTGTTGTGTTAAGATT	Ritschel et al. 2004 [33]
243	VIII	CMBR096	2.927			no hit		no hit		TCACATGGTGGTGAATGTTTTT	CAATAAAGGATTTGACAAGATACCC	Ritschel et al. 2004 [33]
244	VIII	SSR20704	13.701	6	76.3	scaffold01357	2284560	scaffold000002	1363546	ATTGGCCGACCTTATCCTCT	GCCTCTCCTTTTCCTCAACC	Ren et al. 2009 [43]
245	VIII	SSR04314	14.984	6	98.8	scaffold00542	2294141	scaffold000002	1353235	CCATGGGGTTCTGTAGCTGT	TGCAGGTGTGGAGAAAAGAA	Ren et al. 2009 [43]
246	VIII	CMBR025	17.681	6	98.8	scaffold00542	1899104	scaffold000002	1742474	TGGGGTTGTCAATACAGCAA	GGAGTGCGTGGAATGTACG	Ritschel et al. 2004 [33]
247	VIII	CMBR098	17.686	6	98.8	scaffold00542	1899115	scaffold000002	1742463	ATACAGCAGATCCACAGGGG	TGAATGGGAGTGTGTGGAAC	Ritschel et al. 2004 [33]
248	VIII	CMBR109	17.686	6	98.8	scaffold00542	1899115	scaffold000002	1742463	TGGAATGTACCGTGATGGGT	ATACAGCAGATCCACAGGGG	Ritschel et al. 2004 [33]
249	VIII	CMBR064	17.85	6	98.8	scaffold00542	1899115	scaffold000002	1742463	ATACAGCAGATCCACAGGGG	ATGGGAGTGTGTGGGATGTA	Ritschel et al. 2004 [33]
250	VIII	CMBR024	18.498	6	98.8	scaffold00542	1899104	scaffold000002	1742474	TGGGGTTGTCAATACAGCAA	AAAATGAATGGGAGTGTGTGG	Ritschel et al. 2004 [33]
251	VIII	CMN22_11	19.105			no hit		no hit		TAAAGGGATGGATGGGGATT	CTTTCAGCTCCAGCTTGTCC	Fukino et al. 2007 [44]
252	VIII	SSR05195	21.205	6	98.8	scaffold00542	1763931	scaffold000002	1880581	ACCAGAAACCCTGCTCCTTT	AACCACGTCCTTCTGCATTC	Ren et al. 2009 [43]
253	VIII	SSR01101	23.185	6	98.8	scaffold00542	1302806	scaffold000002	2325607	TGTGACCACTCATTACACCCA	TTTATTGTTTGGCCCATTCC	Ren et al. 2009 [43]
254	VIII	UW085082	28.521	6	75	scaffold00927	968279	scaffold000035	1155098	GCTCCCTCAATTGGGTAACA	TTGCTAAGGCAAGACCTGCT	Cavagnaro et al. 2010 [66]
255	VIII	UW085083	28.521	6	75	scaffold00927	1040443	scaffold000035	1085515	GGTGGTGAGGTAAGAGACACG	GAAAGAGAGAGAGAGCATTGGAA	Cavagnaro et al. 2010 [66]
256	VIII	TJ2	31.724	6	75	scaffold00927	1944450	scaffold000035	195135	GAGGAATCCGAGACCACAAC	GCCAAGTGTGTGTTGGAAAA	Gonzalo et al. 2005 [29]
257	VIII	SSR13251	34.674	6	85	scaffold00927	2316957	scaffold000045	190722	GGTCAATCCAAAAGAGAAAGCA	ATCAACACCATTGACGACCA	Ren et al. 2009 [43]
258	VIII	SSR15316	36.992	6	85	scaffold00927	2605672	scaffold000045	464998	TCCAATTTTCTGGCGAAGAC	CAACCGAAACAACGTCTCCT	Ren et al. 2009 [43]
259	VIII	UW083936	38.228	6	89.8	scaffold01019	12608	scaffold000045	1155788	AATGGAAAACTAAGGAGGAGAAGG	GATCGACGCTTGGATGGAG	Cavagnaro et al. 2010 [66]
260	VIII	CMBR022	41.004	6	85	scaffold00927	3271207	scaffold000045	1127031	CCAAAACGACCAAATGTTCC	ATACAGACACGCCTTCCACC	Ritschel et al. 2004 [33]
261	VIII	SSR01148	45.21	6	98.8	scaffold00542	508024	scaffold000002	3099076	CGGAGAAAGGCTCAGAAACA	TGCACGCACATAAACTAGGG	Ren et al. 2009 [43]
262	VIII	SSR02460	50.753	6	98.8	scaffold00542	805494	scaffold000002	2804330	CTCAGAAACCCTTCCACCAA	CTGTACCGCGAGGACAGTTT	Ren et al. 2009 [43]
263	VIII	SSR19755	52.269	6	95.7	scaffold00953	773140	scaffold000002	2835947	TATCAGCGAGGGAAGGAAGA	TAATTGCTGCATCGAAGACG	Ren et al. 2009 [43]
264	VIII	CM04	54.09	6	78.8	no hit		scaffold000035	1579189	CATGGCGATGTTTTCTTTCA	AAGGGAAAATTTTGGAAGTGG	Kong et al. 2007 [32]
265	VIII	SSR16777	55.77	6	75	scaffold00927	187369	scaffold000116	302131	TTCATGAATGAGTCCCACCA	AAGGAAAGGAATTTGGGGGT	Ren et al. 2009 [43]
266	VIII	CMN22_44	60.412	6	68.1	scaffold01002	495930	scaffold000044	330689	GGTCTGCTAGTTTTCTAAATTTTTGT	TCAAGTGTAGAGTTGAAGAAAAGAAA	Fukino et al. 2007 [44]
267	VIII	LycB	60.419	not mapped		scaffold00048	70504	scaffold000256	3813	TCAAGCTGCCATTGTTCTTG	AACGTCCATCTGAACCAAGG	Cuevas et al. 2009 [35]
268	VIII	CMACC146	60.514	6	68.1	scaffold01001	652698	scaffold000044	484528	CAACCACCGACTACTAAGTC	CGACCAAACCCATCCGATAA	Gonzalo et al. 2005 [29]
269	VIII	CMAGN46	61.931			no hit		no hit		CCCACACTAAAATAAGAGTA	CCAATCATTTCTCTGTTCAT	Gonzalo et al. 2005 [29]
270	VIII	CMBR088	63.193	4		scaffold01933	289871	scaffold000088	297599	CCACTAAAGTTTCCTTATGTTTTGG	TGGTTGAGGAAGACTACCATCC	Ritschel et al. 2004 [33]
271	VIII	SSR18811	63.193	4	81.6	scaffold02330	132772	scaffold000073	370213	CACATCCCTTCTCGTTTGGT	GGTGGCAATGAGGAAGAAGA	Ren et al. 2009 [43]
272	VIII	CMN21_95	63.572			no hit		no hit		TCTTCACCTGCAGGCTCC	CCAAATTTAACCACTTTCACTGT	Fukino et al. 2007 [44]
273	VIII	CMAT141	66.509			no hit		no hit		AAGCACACCACCACCCGTAA	GTGAATGGTATGTTATCCTTG	Gonzalo et al. 2005 [29]
274	VIII	UW084381	67.993	4	16.2	scaffold00696	1666140	scaffold000115	396075	TGACACGCTACCTTGAATTCTG	AGGAACTGGAACTGCATGGT	Cavagnaro et al. 2010 [66]
275	VIII	CMGAN25	73.275			no hit		no hit		TGCAATTAGCCTCTTCTCTA	AGCCAATGTGAAGGATGAACA	Danin-Poleg et al. 2001 [22]
276	VIII	TJ10dom	74.818	2	68.5	scaffold01144	95658	scaffold000011_2	699817	ACGAGGAAAACGCAAAATCA	TGAACGTGGACGACATTTTT	Gonzalo et al. 2005 [29]
277	VIII	UW084380	80.355	4	55.5	scaffold00696	1147162	scaffold000098	403404	GGAATCTTTGGCACATGGTT	CGACCCTACCGATTTAACCT	Cavagnaro et al. 2010 [66]
278	VIII	CMN21_25	87.204	4	27.8	scaffold00252	219721	scaffold000040	1317596	TGGAAACTCTGTGGGTAGGC	TTTTGCTGAAACGCAACAAC	Fukino et al. 2007 [44]
279	IX	CMN22_47	0			no hit		no hit		ACCATTGGTACCATCCATGA	GACACGTAGATGCAAGAGCG	Fukino et al. 2007 [44]
280	IX	CMTC47	0.075			no hit		no hit		GCATAAAAGAATTTGCAGAC	AGAATTGAGAAGAGATAGAG	Danin-Poleg et al. 2001 [22]
281	IX	SSR13420	9.912	5	6	scaffold02207	492226	scaffold000026	2025715	GGGTTTGGGTTGGTTTAGGT	CTTTCATCACACCCTCCTCC	Ren et al. 2009 [43]
282	IX	CMN53_68a	12.758	5	7.9	scaffold00154	232587	scaffold000041	315936	AGAATCGTCGAACCCCTTTT	ACCATACTCCGTTGTCGGAA	Fukino et al. 2007 [44]
283	IX	SSR01957	14.667	5	6	scaffold00033	33547	scaffold000161	52385	ACGGACAGGTGAGGAAGCTA	CGGTTCGGATACCTCAGAGA	Ren et al. 2009 [43]
284	IX	ECM150	16.024	5	6	scaffold00438	191652	scaffold000048	480978	ACACACCTAATCTCCCTACCTTC	CTCAAACAACGTCAGCTGGT	Fernandez-Silva et al. 2008 [33]
285	IX	TJ150	16.858	5	6	scaffold00438	191652	scaffold000048	480978	ACACACCTAATCTCCCTACCTTC	CTCAAACAACGTCAGCTGGT	Gonzalo et al. 2005 [29]
286	IX	SSR07284	17.288	5	7.9	scaffold01209	67408	scaffold000124	454860	CTGCAGAATGTTTTGAGGCA	CCAACCTTGGAGGTGTTGAT	Ren et al. 2009 [43]
287	IX	ECM66	18.479	5	6	scaffold00438	93473	scaffold000048	389483	TGAACTAAACCCATGTGGAAAA	TTGAATTGGGGTTTTGAGTTG	Fernandez-Silva et al. 2008 [33]
288	IX	SSR03298	18.523	5	3.48	scaffold00178	29596	scaffold000164	22856	CTGCTGTGGCTGTAGCTTCTT	CGGGATAGGTGCATGAATTT	Ren et al. 2009 [43]
289	IX	SSR01534	21.12	5	6	scaffold03223	35480	scaffold000026	196150	CTTCTGCTTCCGCTTCCTTA	GGAAGAAACCCACCAGAACA	Ren et al. 2009 [43]
290	IX	UW083823	21.598	5	6	scaffold02962	17322	scaffold000146	148806	TGAAGCTTAAATGTTCAAATCCTC	GGAGTTTATTTGATACGTTGTTGAA	Cavagnaro et al. 2010 [66]
291	IX	CMN04_19	26.833	5	10.9	scaffold02633	186338	scaffold000179	56345	TTCTTCCCACCAAACCTACG	AAATGGCAGAGAGCGAGAAA	Fukino et al. 2007 [44]
292	IX	SSR18377	29.126	5	10.9	scaffold02633	201698	scaffold000179	41365	GCCATGGATGATGGAGTTTT	TCCCTTTCTCTCTGTTTTCCC	Ren et al. 2009 [43]
293	IX	TJ56	36.617	5	7.9	no hit		scaffold000047	535039	CCCGGAAAATCTGAGATCG	CCACCCACTAATTCCAGCAT	Gonzalo et al. 2005 [29]
294	IX	Or	40.654	5	6	scaffold01028	211185	scaffold000047	1157840	AAGCTACGGTCCCATTTGGT	TGGCAATTGAAATTTTGAAAGA	Cuevas et al. 2009 [35]
295	IX	SSR00023	40.654	5	6	scaffold01028	172150	scaffold000047	1118515	GCACGGATTCTGGGTTTAGA	TCATCCTTCGGAATCGTACA	Ren et al. 2009 [43]
296	IX	SSR01859	42.267	5	6	scaffold01028	302274	scaffold000047	1246977	CCCTTTCCTCGAATCTCCTC	ATCGAGAGTGGAAGCGTCAT	Ren et al. 2009 [43]
297	IX	UW085227	46.387	5	7.9	scaffold02951	218050	scaffold000092	472369	AAATGGGTCATACCCAAAAGG	GCCAATGCAATTACTTCAGG	Cavagnaro et al. 2010 [66]
298	IX	SSR16842	50.353	5	6	scaffold02951	723874	scaffold000049	1247839	TGGGGTTAGGGTTTCAAGTG	CAAGCTCTTCCTCAACGGAC	Ren et al. 2009 [43]
299	IX	CMTCN1	52.258			no hit		no hit		CCCTTCATTTTCATCATCC	GAAGACGGCAAATTGAGCT	Danin-Poleg et al. 2001 [22]
300	IX	CMCTN7	54.819	not mapped		scaffold01004	218917	no hit		AATGACACTGCCCACATTCT	AGGTTTTTCAATGGAGGGGA	Danin-Poleg et al. 2001 [22]
301	IX	CMN53_72A	59.53			no hit		no hit		TTTTGGTTTGGAGGGAGTTG	TGCCGCTGATTATATGTTGG	Fukino et al. 2007 [44]
302	IX	CMATN22	66.557	3	23.5	no hit		scaffold000001	2334805	AAGATTGAAGTGGGAAAATG	CGGCAATCATCTTATCTTTC	Gonzalo et al. 2005 [29]
303	IX	SSR05656	67.462	5	6	no hit		scaffold000068	337489	CGCGCGTAAAGAAGAGAGTT	AGCCGTTGGATGTTGAGAAG	Ren et al. 2009 [43]
304	IX	CMAGN55	70.148			no hit		no hit		CCGGTAATGTTAAGTAAGAAG	AAAAGCAACTCGAAACACTC	Gonzalo et al. 2005 [29]
305	IX	SSR14247	71.916	5	6	scaffold01376	400373	scaffold000068	782943	TCACATCCATTTCGGACAAA	TCACCAGTGACCTGTGAAGAA	Ren et al. 2009 [43]
306	X	CMBR105b	0			no hit		no hit		TGGTAAGCATTTTGAAATCACTTTT	TTTGTATGGTTGGAGGGGAA	Ritschel et al. 2004 [33]
307	X	UW084136	3.176	5	7.9	scaffold00123	135664	scaffold000037	426180	TTTCCTTTCTTCGCCTTTGA	GAGGTTGAGGTTGGGAATGA	Cavagnaro et al. 2010 [66]
308	X	CMTA134a	4.961			no hit		no hit		ACGTGCTTCAGTAAACATG	CCGACATTGAAAACCAACTTC	Danin-Poleg et al. 2001 [22]
309	X	CMTC134	5.179			no hit		no hit		GCTCCTCCTTAACTCTATAC	GCATTATTACCCATGTACGAG	Danin-Poleg et al. 2001 [22]
310	X	SSR03082	10.623	5	32	scaffold02601	595238	scaffold000027	636792	TATGTGGCTGCGATGGATAA	TAAAATGCCTCAGCCAAACC	Ren et al. 2009 [43]
311	X	SSR14899	13.395	5	35.6	scaffold03639	365366	scaffold000136	88213	ACACCGACAACACACAAAGC	CGATCTCAACCCTCCTCTTG	Ren et al. 2009 [43]
312	X	UW085123	13.402	5	35.6	scaffold03639	484937	scaffold000136	258958	TTCTGAATGCCCTTTTGCTT	CAGTGGCATTTCTCTATTTTGC	Cavagnaro et al. 2010 [66]
313	X	SSR16305	14.583	5	7.9	scaffold01153	541904	scaffold000094	72829	CACGAACCCCAAAAAGAAAA	CAAATCCTCTGCCCTTTCAA	Ren et al. 2009 [43]
314	X	CU2557	17.248	5	7.9	scaffold01153	1200669	scaffold000047	179230	TGCAGCTGATTGTTTGTGGT	GAATATGCAGCGAGTGTGGA	Cuevas et al. 2009 [35]
315	X	CMCTT144dom	21.411			no hit		no hit		CAAAAGGTTTCGATTGGTGGG	AAATGGTGGGGGTTGAATAGG	Danin-Poleg et al. 2001 [22]
316	X	UW085218	23.48	5	10.9	scaffold02633	1018715	scaffold000083	191671	GGACAGAAGGCCAAAACTCA	CGCCTCGCTCTCTTCTCTAA	Cavagnaro et al. 2010 [66]
317	X	SSR11439	25.273	5	10.9	scaffold02633	1003980	scaffold000083	206601	CGTAATTCCGCATCGTTTTT	CGAGAACATGATCGTCTCCA	Ren et al. 2009 [43]
318	X	SSR06660	27.696	5	10.9	scaffold00789	431337	scaffold000003	3107374	GATCGTTGCAAAACTCACGA	CGATTGACAGTTCGCTGAAA	Ren et al. 2009 [43]
319	X	CMMS_34_10	32.115			no hit		no hit		GGGGTGTGAAGCTGAAGGCAAAGTC	AAAGGAAGAAGAAGAAAAAGGAGAA	Chiba et al. 2003 [25]
320	X	CMGA172	32.808	5	34.1	scaffold02653	2632460	scaffold000003	2543647	CAATCGCAGATACTTCCACG	TGCTTGTCCCAACGGTGTCAT	Danin-Poleg et al. 2001 [22]
321	X	CMN04_09	33.245	5	34.1	scaffold02653	2622917	scaffold000003	2534124	TCTTAACAACTCCCACGCCT	ATAGGATCTGCCATTGGGC	Fukino et al. 2007 [44]
322	X	CM38	33.393	5	10.9	scaffold00789	47788	scaffold000003	2727768	TAGCATCTGATCGGAAAACC	CAACTTCATCCGCCAAGAAT	Kong et al. 2006 [31]
323	X	CMBR055	35.381			no hit		no hit		GAGGCCTTTGTGGTTCGTAA	AAAGAAATGGATAAAGGAAACAGA	Ritschel et al. 2004 [33]
324	X	UW084535	38.184	5	34.1	scaffold02653	2058505	scaffold000003	1996245	CCTTACCTTATTGCTTCCCACA	TCCAATTGGTTAGAGTTTTCAAGA	Cavagnaro et al. 2010 [66]
325	X	CS-EST330	38.198	5	50.3	scaffold01357	630374	scaffold000015	1096646	TCGAAATCCACCTCTTCGTT	ATGGTGCCATCAGGAAAGAC	unpublished data
326	X	CMCTN71	40.146			no hit		no hit		CAAGGACACAGATTTAATAC	TCAATTTTTGCCAAACAAGC	Danin-Poleg et al. 2001 [22]
327	X	CMN22_05	42.168	5	34.1	scaffold02653	1930639	scaffold000003	1871390	AAATTTTGGCGAAGAACGG	CCTTCTCAGATCCACAAGCA	Fukino et al. 2007 [44]
328	X	SSR01498	45.22	5	34.1	scaffold02653	1600028	scaffold000003	1546146	GGCGCCACAAATATTCAACA	CCACAAACGTAAAGAGATTCACA	Ren et al. 2009 [43]
329	X	SSR00648	50.347	5	34.1	scaffold02653	632253	scaffold000003	598459	ACCTTGTCCATTCTTGTCCG	ACGCGCCGTATTCTCATATC	Ren et al. 2009 [43]
330	X	CSWCT22A	52.084	5	34.1	scaffold02653	755652	scaffold000003	719497	GGGAGTATCGAAACAAAAGC	TTCTGATCAACGACGAAGTAA	Fazio et al. 2002 [26]
331	X	SSR05798	53.289	5	34.1	scaffold02653	616718	scaffold000003	582970	CGTTCACCCACCAAAGAGTT	TGCTGCCACTTTGTTTTGAG	Ren et al. 2009 [43]
332	X	CMN08_79	54.172			no hit		no hit		CGTTCGCAGATGTCAGGTAG	CTTCCGCACGAAACAGATTG	Fukino et al. 2007 [44]
333	X	SSR18259	54.55	5	34.1	scaffold02653	310247	scaffold000003	279700	CGGTTTCTTCTGGCAAATGT	TTCCCTCAGCAGTCTCCAAT	Ren et al. 2009 [43]
334	X	CSWCT01	59.407	5	34.1	scaffold02653	755412	scaffold000003	719257	TTCTGATCAACGACGAAG	GAAACAAAAGCCTCCATTG	Fazio et al. 2002 [26]
335	X	CMCTN19	62.505			no hit		no hit		GAATGATTGGAGCAACCAGT	GCTTTTTGAATTTGTGCAGGG	Danin-Poleg et al. 2001 [22]
336	XI	SSR00218	0	2	35.5	scaffold02219	667147	scaffold000111	85729	CGATCTTCGAGTTTCGCAAT	ATCCAACGGCTCTCATTCAC	Ren et al. 2009 [43]
337	XI	SSR05758	1.061	2	51.5	multi-copy		multi-copy		GGAAGCTTCATTTGGGTCTATG	GGTTGAGAGGAGGAGGATGA	Ren et al. 2009 [43]
338	XI	TJ33	1.061	2	57.5	scaffold00934	EST	Scaffold000176	EST	GGAAGCTTCATTTGGGTCTATG	GGAGGAGGATGAAGATGAAGC	Gonzalo et al. 2005 [29]
339	XI	SSR00219	1.061	2	35.5	scaffold02219	667346	scaffold000111	85538	GTGAATGAGAGCCGTTGGAT	GAGACGCATTCAATTCCTGC	Ren et al. 2009 [43]
340	XI	UW084505	1.061	2	35.5	scaffold02219	472223	scaffold000111	275191	TCAAGATTGCAATTGAGTATTTTACA	TTTTGCCTTCTCTCTAAGTTTTGTC	Cavagnaro et al. 2010 [66]
341	XI	ZEP	1.104	2	57.5	scaffold03625	515043	scaffold000155	203854	TCACATTGTCACACCAACCA	AAACACCCCAATCAACCAGA	Cuevas et al. 2009 [35]
342	XI	CMCT160	1.17	2	57.5	scaffold00934	429536	scaffold000122	81558	GTCTCTCTCCCTTATCTTCCA	ACGGTGTTTGGTGTGAGAAG	Danin-Poleg et al. 2001 [22]
343	XI	UW084143	10.724	2	95.1	scaffold00245	304561	scaffold000102	428446	CTTCCCCACAACTCACGACT	GGATTGATCGTGAGGAGGAC	Cavagnaro et al. 2010 [66]
344	XI	SSR12730	15.104	2	92.2	scaffold02980	183006	scaffold000004_1	1341725	CGGTTTTTGAATTGTCTTCCC	ATCCCGACAGTCTCTGAAGG	Ren et al. 2009 [43]
345	XI	UW083788	17.694	6	37.1	scaffold00998	2280226	scaffold000024	1917281	GCCAATACACTTCCTTTGAG	GAGAGCGATTTCAATCAAAC	Cavagnaro et al. 2010 [66]
346	XI	CMATTN29	22.396			no hit		no hit		GAGCAGCAAACACTGGAGATA	GCCTTCCCAAGATGCCATTAA	Gonzalo et al. 2005 [29]
347	XI	CSWCT_18B	24.614	6	48.6	scaffold03837	100219	scaffold000105	350771	AAGTAGTCCTCAATGCCACAT	GGAGAGAAATGGGGAAAA	Fazio et al. 2002 [26]
348	XI	SSR18896	25.036	6	38.8	scaffold03904	1360874	scaffold000137	244456	CTCCATCTTCATCATCCGGT	TTGAAGGAAGAAGCGCCTAA	Ren et al. 2009 [43]
349	XI	CMBR132	26.436			no hit		no hit		AGAGACCTCTCCCACCCATT	ATTCGTTTCCGCCGTCAG	Ritschel et al. 2004 [33]
350	XI	SSR10954	26.634	6	37.1	scaffold00998	503190	scaffold000024	193244	TGCAAAACCAATTATTTGATATAGAGA	TTTCGGCAAAAGAACTAGGAG	Ren et al. 2009 [43]
351	XI	UW083690	27.831	6	37.1	scaffold00998	804875	scaffold000024	491112	TTTCCATTGAAGAAGAAGCC	AGTGGAGGAATTTGATTGGA	Cavagnaro et al. 2010 [66]
352	XI	UW085220	28.16	6	48.6	scaffold03837	45509	scaffold000105	411242	AAGGTAATGAAGATGCTTTGCTG	TAAGGGCCGGTCTGATGTTA	Cavagnaro et al. 2010 [66]
353	XI	SSR04637	28.31	6	39.6	scaffold03904	1348818	scaffold000066	repeats	ATCTGGTACCGCTGTTTTGC	GTGTTTGATGTACGCGGTTG	Ren et al. 2009 [43]
354	XI	CMN01_55	34.285	6	39.6	scaffold03904	614857	scaffold000066	838867	AATGTACTTTGTGCGTGCAAT	TCTTGACGGAGTTTTGTCCC	Fukino et al. 2007 [44]
355	XI	CMN04_35	34.325	6	39.6	scaffold03904	408443	scaffold000137	139368	TGAATTTTGCTCCCCAAATC	GGGGAATTTGGCATTTTCTT	Fukino et al. 2007 [44]
356	XI	CMN62_11	36.305	6	46	scaffold00035	66453	scaffold000297	8225	TTTGCCGTCATTGTTTCCAC	GATGGTGATCTGACCGATGA	Fukino et al. 2007 [44]
357	XI	UW083801	38.627	6	37.1	scaffold00998	1994068	no hit		AACAAACCTAGCAGTTTTCA	TAGGTAATCAACCCTTTCCA	Cavagnaro et al. 2010 [66]
358	XI	UW083698	39.171	6	37.1	scaffold00998	2009054	scaffold000024	1654897	CCCAGGAAAAATCACGTATC	CGAACTGCGTCATGTTTTAG	Cavagnaro et al. 2010 [66]
359	XI	CMGAN12	41.134			no hit		no hit		GTTGCATAATGCTAATTTGG	TTTTTGTCGTTATATGAGGG	Danin-Poleg et al. 2001 [22]
360	XI	CU491	41.805	6	46.7	scaffold01196	90216	scaffold000043	45883	AATCAACCAAAGTCCAAGACG	TGCCTGCTGTAGCCTCTGTA	Cuevas et al. 2009 [35]
361	XI	TJ22	46.756			no hit		no hit		GGAACGCGGAAATTATTCAA	TTAAACATTCTGATGCCAAAAA	Gonzalo et al. 2005 [29]
362	XI	SSR02591	49.709	6	47.9	scaffold00714	55586	scaffold000217	56755	CCATCACTCACACAATCCGT	AGGCTCCTTGGTTGGATTCT	Ren et al. 2009 [43]
363	XI	CMBR093	50.397	6	47.9	scaffold00714	146609	scaffold000177	167435	CCACGTAAAGAACGCTTTGG	GTCGGAAACTTGAAGCCTTG	Ritschel et al. 2004 [33]
364	XI	CMBR049	50.599	6	47.9	scaffold00714	146463	scaffold000177	167581	TTTCACACAAGAGGACACCG	GTCGGAAACTTGAAGCCTTG	Ritschel et al. 2004 [33]
365	XI	UW085310	53.335	6	47.9	scaffold00714	275100	scaffold000177	41797	ACGTTCTCATTCTATCCGATTCA	TTTCTTTCACCTCAAAATGCAC	Cavagnaro et al. 2010 [66]
366	XI	CMGAN51	53.871	6	47.9	scaffold00714	287293	scaffold000177	29960	AAACCTTAACGATCTATTCG	TCAAGAAGACGAAACTATTC	Danin-Poleg et al. 2001 [22]
367	XI	CMBR082	55.718	6	47.9	scaffold00714	287425	scaffold000177	29828	ACGACTCTTGGAAATCGGTC	TTTAGAAAAGAATCACGAAGAGAGC	Ritschel et al. 2004 [33]
368	XI	TJ23	63.491	6	1.4	scaffold01044	49291	scaffold000016	2378775	CAACACTACCTTAAAACAGAATTG	GGCAAGACAAAAATGGACAA	Gonzalo et al. 2005 [29]
369	XI	UW083941	67.289	6	1.8	scaffold01044	479726	scaffold000016	1958292	CAATGGAAGATTCTCAAATTGTTG	TTGAGAGGCACTTGATGTTCA	Cavagnaro et al. 2010 [66]
370	XI	SSR07461	70.025	6	37.1	scaffold00998	2614283	scaffold000028	80987	AAGGGCGAACTTCTGAAACA	TCAAAAACCCTCCACACTCA	Ren et al. 2009 [43]
371	XI	SSR16500	73.6	6	39.6	scaffold02995	3199260	scaffold000028	656199	CAAGTCTCCGCTTTTGGAAC	TTGGTACGATTGGAGGAAGC	Ren et al. 2009 [43]
372	XI	CU340	73.757	6	10.8	scaffold03487	1004578	scaffold000028	782647	TTGCATGCGAATCAAACTGT	TTGGACCTTAACGGCAAGAC	Cuevas et al. 2009 [35]
373	XI	SSR00019	74.825	6	10.8	scaffold03487	726420	scaffold000028	1084447	ATTCTCGTGAACCATCACCC	ACTTTTGCCACTTGGCACTT	Ren et al. 2009 [43]
374	XI	CMGA104	77.787			no hit		no hit		TTACTGGGTTTTGCCGATTT	AATTCCGTATTCAACTCTCC	Danin-Poleg et al. 2001 [22]
375	XI	ECM147	84.499	6	10.8	scaffold03487	58759	scaffold000028	1731695	GAAAGGTAGGAAGAAAGTGAAGA	ACTCTTGAAGCTGACCGATG	Fernandez-Silva et al. 2008 [33]
376	XI	TJ147	84.548	6	10.8	scaffold03487	58759	scaffold000028	1731695	GAAAGGTAGGAAGAAAGTGAAGA	ACTCTTGAAGCTGACCGATG	Gonzalo et al. 2005 [29]
377	XI	CMN06_66	86.273			no hit		no hit		ATCTTGGGCAGTGTGGAGAT	CGAGCAATTAATGAAACAAAAGG	Fukino et al. 2007 [44]
378	XI	CMBR003	87.412			no hit		no hit		TGCAACCGTTACAGAACTGC	CGAGTCTCATTTTAGAATCTTCTGTT	Ritschel et al. 2004 [33]
379	XII	CMN09_76	0			no hit		no hit		GACAATTGATCTGGACAGTTTTT	CCGTGATCAACAACTATTGAATTT	Fukino et al. 2007 [44]
380	XII	CMBR099	4.34			no hit		no hit		TGGGTGAGACATCAACATCC	AGTTTATTTGGCCTCTCCCC	Ritschel et al. 2004 [33]
381	XII	CU2484	8.695	1	61.1	scaffold01100	143393	scaffold000060	774610	GGTGCAGAGCATCAAACAAA	AACATGAACCCATCCCAGAA	Cuevas et al. 2009 [35]
382	XII	CMN22_45	25.215			no hit		no hit		GATCAGTGGGGATCTTCCAA	AGTGGCAACGATGGAATAGG	Fukino et al. 2007 [44]
383	XII	CMBR034	26.934	1	33.5	scaffold01443	146546	scaffold000087	28341	TCTCTTTGTTTCCTCCCCCT	GTGGGGCTTGGTTCTTTTG	Ritschel et al. 2004 [33]
384	XII	CMN61_44	27.131			no hit		no hit		TGTTGGAGTTTAATGAGGAAGGA	AGAGAAGATGAATGGGGCAC	Fukino et al. 2007 [44]
385	XII	CMN62_08	28.251			no hit		no hit		ATGGATCGGGTGGCTGCTTG	GCTTGCTCGCCTCAATGCCT	Fukino et al. 2007 [44]
386	XII	GCM206	33.302	1	92.7	scaffold00046	73290	scaffold000062	468779	TGGGCTACCTCTATCCTTTCTT	AATCCCCAAAATCTCAACCA	Fernandez-Silva et al. 2008 [33]
387	XII	CMN01_01	33.596			no hit		no hit		GAAACCTCCCTTCTTCACTTG	GCGTTAATCGGTGTGATTCC	Fukino et al. 2007 [44]
388	XII	UW083745	36.296	1	63.5	scaffold01154	492966	scaffold000005	464824	TCTTTTGATCATTCAATACACTACCA	TGTTTTACACAAAGGTTATGATTAGGA	Cavagnaro et al. 2010 [66]
389	XII	CMMS_35_4	36.383	1	63.5	scaffold01154	557373	scaffold000005	525787	ACGGATACATCGAGGAGACTTCATG	GTCAGCTTCAACCCTTTACTTTTTC	Chiba et al. 2003 [25]
390	XII	SSR12752	38.628	1	52.4	scaffold00585	176696	multi-copy	371	AATCAACAACATGATTACATTTCTTT	ATCAACCACCAACCCAAACA	Ren et al. 2009 [43]
391	XII	CMN21_29F	39.454	1	92.7	scaffold03264	310037	scaffold000062	90712	TGCAAATAGGGCAAAGCATA	CGTTGGAGCTTTGGTTCCTA	Fukino et al. 2007 [44]
392	XII	SSR14733	45.314	1	33.5	scaffold01017	832131	scaffold000120	329353	CCCCTCAATTTCAGTGCTTT	AATTGAGGTGGGAGATCGAG	Ren et al. 2009 [43]
393	XII	SSR04992	45.342	1	33.5	scaffold01017	805923	scaffold000120	355178	TTGACCCATAGACCCACACA	AACAACCAACAGGCCAAGAG	Ren et al. 2009 [43]
394	XII	CMN01_38	51.557	1	33.5	scaffold01017	162093	scaffold000076	158230	GCTAAATATTTGCAAACTCGCC	AGCTTGACATTCCAGAAGGG	Fukino et al. 2007 [44]
395	XII	CMBR150	59.733	1	26.3	scaffold01043	377463	scaffold000059	910942	TTTTTACTGTGTGTTTTGATTTGTT	TTGGTGGACTGGAATCCATA	Ritschel et al. 2004 [33]
396	XII	SSR01467	61.702	1	23.4	scaffold04062	330699	scaffold000011_1	1085726	CGGAGGATAATAAGCCAGCA	TCAGACAACCAAAACCCTCC	Ren et al. 2009 [43]
397	XII	CMN01_54	64.508	1	23.4	scaffold04062	130811	scaffold000011_1	889154	CTGATTGCTTTTGCCTCTCC	GGTGGAGAATGGGAAGTTGA	Fukino et al. 2007 [44]
398	XII	CMBR077	77.576	1	19	scaffold00999	353319	scaffold000013	2138327	CGACAATCACGGGAGAGTTT	TTGTTGCATCAAACTAACACAATC	Ritschel et al. 2004 [33]
399	XII	CMBR051	77.577	1	19	scaffold00999	353319	scaffold000013	2138327	CGACAATCACGGGAGAGTTT	TTGTTGCATCAAACTAACACAATC	Ritschel et al. 2004 [33]
400	XII	CMBR097	77.577	1	19	scaffold00999	353335	scaffold000013	2138343	CGACAATCACGGGAGAGTTT	CATATTAGACCCATATTTGTTGCAT	Ritschel et al. 2004 [33]
401	XII	CMBR040	77.589	1	19	scaffold00999	353319	scaffold000013	2138327	CGACAATCACGGGAGAGTTT	TTGTTGCATCAAACTAACACAATC	Ritschel et al. 2004 [33]

## Sheet: Table S4
Table S4. Molecular markers mapped in cucumber and their associated scaffolds in the Gy14 and 9930 draft genomes.
The map positions of these scaffolds on cucumber maps were inferred from in silico PCR [66] and used to infer syntenic blocks between melon and cucumber chromosomes.
Marker	Chr.	Ren et al. 2009 [43]	Weng et al. 2010 [67]	Miao et al. 2011 [68]	Li et al. 2011 [69]	Gy14 scaffold	Gy14 scaffold position	9930 scaffold	9930 scaffold position
SSR21834	Chr1	66.6		102.944		scaffold02978	1015141	multi-copy
SSR00262	Chr1	90		101.299		no insilico PCR product		scaffold000019	2058472
SSR01816	Chr1	39.4	22.936	5.34	39.016	scaffold03078	620496	scaffold000021	1649969
SSR05723	Chr1	78.2		84.927		scaffold01079	271497	multi-copy
SSR10018	Chr1	19		0	15.519	scaffold00953	265905	scaffold000013	239067
SSR10839	Chr1	33.5		15.834	32.373	scaffold01017	642740	scaffold000076	627049
SSR16671	Chr1	55.7		44.301		scaffold01543	1119944	scaffold000129	143317
SSR16695	Chr1	86		98.364		scaffold01063	56260	no insilico PCR product
SSR16869	Chr1	32.3		18.451		scaffold01017	419146	scaffold000076	409841
SSR17922	Chr1	84.1		95.515		scaffold03356	1705439	scaffold000019	879687
SSR22638	Chr1	86		96.993		scaffold03306	382026	scaffold000019	156393
SSR22913	Chr1	30		12.948		scaffold00870	509089	scaffold000059	52803
SSR23474	Chr1	63.5		64.452		scaffold01154	810194	scaffold000005	771975
CS6	Chr1	43.3				scaffold01179	142366	scaffold000077	82034
CSAT425a	Chr1	23.4				no insilico PCR product		no insilico PCR product
CSWTA05	Chr1	23.4				scaffold04062	281788	scaffold000011_1	1037343
S13_2-S	Chr1		24.208			no insilico PCR product		no insilico PCR product
SSR00129	Chr1	92.7				scaffold00378	375878	scaffold000039	1209589
SSR00160	Chr1	19				scaffold00953	1667366	scaffold000013	1638108
SSR00168	Chr1	39.4				scaffold03187	12942	scaffold000175	239846
SSR00190	Chr1	7.8				scaffold00953	290591	scaffold000013	283588
SSR00231	Chr1	61.1				scaffold01100	423021	scaffold000060	509090
SSR00420	Chr1				46.593	no insilico PCR product		no insilico PCR product
SSR00479	Chr1	96.2				multi-copy		multi-copy
SSR00713	Chr1	83.5				scaffold00542	262162	scaffold000019	124939
SSR01091	Chr1	64.5	1.795			scaffold00557	435854	scaffold000005	1413797
SSR01115	Chr1	20.4	0			scaffold03080	1302597	scaffold000011_1	354202
SSR01215	Chr1	14.2				scaffold00953	1225657	no insilico PCR product
SSR01379	Chr1	38.5				scaffold03078	78799	scaffold000021	2202660
SSR01737	Chr1	73				scaffold03080	470057	scaffold000005	509853
SSR02288	Chr1	54.8				scaffold01543	1385859	scaffold000085_1	50451, 50573
SSR02733	Chr1	66.6				scaffold01251	267396	scaffold000005	1812009
SSR02734	Chr1	68.1				scaffold01251	267652	no insilico PCR product
SSR02810	Chr1	23.4				scaffold04062	242553	multi-copy
SSR03222	Chr1	92.7				scaffold00046	29028	scaffold000062	424100
SSR03411	Chr1	43.3				scaffold01179	19646	scaffold000077	212981
SSR03462	Chr1	7.8				scaffold00953	325901	scaffold000013	319160
SSR03680	Chr1				73.7	scaffold01146	153781	scaffold000005	2013263
SSR03860	Chr1	66.6				scaffold01146	11203	scaffold000005	1868086
SSR03886	Chr1	38.5	24.202			scaffold03078	601759	scaffold000021	1667730
SSR04079	Chr1	52.4				scaffold00585	44630	multi-copy
SSR04278	Chr1	43.3				scaffold03504	772535	scaffold000077	51359
SSR04304	Chr1		5.711			scaffold01357	409156	scaffold000015	935125
SSR04805	Chr1	54.8				scaffold01543	877167	scaffold000792	3809
SSR04928	Chr1	37.1				scaffold01365	1093935	scaffold000021	355178
SSR04992	Chr1	33.5				scaffold01017	223587	scaffold000120	1784575
SSR05079	Chr1				73.388	no insilico PCR product		no insilico PCR product
SSR05124	Chr1	29.3				scaffold00870	234885	multi-copy
SSR05501	Chr1	26.3				scaffold01043	414563	scaffold000059	947555
SSR05695	Chr1	6.1				scaffold01357	525746	scaffold000015	1086497
SSR05793	Chr1	12.7				scaffold00953	745684	scaffold000013	728957
SSR06727	Chr1	33.5				scaffold01443	11783	scaffold000120	74889
SSR06755	Chr1	52.4				scaffold01543	120371	no insilico PCR product
SSR07133	Chr1	6.1	8.92			scaffold01357	603816	scaffold000015	1070171
SSR07405	Chr1	39.4				scaffold01365	413982	scaffold000021	1226645
SSR10134	Chr1	34.5				scaffold01735	4590	scaffold000120	25155
SSR10550	Chr1	58				scaffold01100	20324	scaffold000060	773795
SSR10963	Chr1				86.998	scaffold03577	1877078	no hit
SSR11253	Chr1	83.5				scaffold01079	1448349	multi-copy
SSR11340	Chr1	48.3				scaffold00905	94002	scaffold000072	300942
SSR11654	Chr1	12			8.019	scaffold00953	1032432	scaffold000013	884432
SSR12070	Chr1	33.5				scaffold01017	25957	scaffold000076	2030890
SSR12141	Chr1	90				scaffold03577	1341037	scaffold000019	2281220
SSR12157	Chr1	19				scaffold00953	1599935	scaffold000013	1573464
SSR12258	Chr1	6.1				multi-copy		scaffold000015	466589
SSR12331	Chr1	46.1				scaffold00621	397464	multi-copy
SSR12555	Chr1	6.1	8.55			scaffold01357	665039	scaffold000015	1130693
SSR12596	Chr1	39.4				scaffold01365	457289	no insilico PCR product
SSR13109	Chr1	0				scaffold01357	853121	scaffold000015	1318239
SSR13960	Chr1	63.5				scaffold00557	54780	scaffold000005	1024314
SSR14265	Chr1	55.7				multi-copy		multi-copy
SSR14268	Chr1	19	1.298			scaffold01209	139365	scaffold000013	2583134
SSR14340	Chr1	19				scaffold00999	415795/833917	scaffold000013	2196761
SSR14445	Chr1	73				scaffold02977	439235	scaffold000005	221390
SSR14526	Chr1	44.4				multi-copy		scaffold000052	345728
SSR14596	Chr1	19	2.254			scaffold00557	272888	scaffold000013	1358968
SSR14619	Chr1	38.5				scaffold03078	502974	scaffold000021	1771246
SSR14697	Chr1	20.4			15.345	scaffold02229	45579	scaffold000013	1960533
SSR15108	Chr1		10.485			scaffold01357	1025089	scaffold000015	1487555
SSR15510	Chr1	14.2				scaffold00927	116568	scaffold000013	1435063
SSR15575	Chr1	61.1				scaffold01119	543773	scaffold000261	40156
SSR15581	Chr1	63.5				scaffold01154	647253	no insilico PCR product
SSR15739	Chr1	50.3				scaffold00817	107/55806	scaffold000072	675611
SSR15755	Chr1	41.3				scaffold03356	195342	scaffold000175	5816337
SSR15961	Chr1	6.1				multi-copy		scaffold000015	1192990
SSR16055	Chr1	44.4			39.282	scaffold00309	40800/52	scaffold000165	38501
SSR16130	Chr1	18.5				scaffold00999	445736	scaffold000013	2225962
SSR16472	Chr1	29.3				scaffold03533	174657	multi-copy
SSR16841	Chr1	73				scaffold02698	190685	no insilico PCR product
SSR16881	Chr1	30			28.56	scaffold00542	419146	scaffold000059	15501
SSR16898	Chr1	61.1				scaffold01100	404730	multi-copy
SSR16954	Chr1	14.2				scaffold00953	1082222	multi-copy
SSR17184	Chr1	35.7				scaffold02779	11339	scaffold000087	476276
SSR17196	Chr1	53.3			59.588	scaffold01543	517630	scaffold001273	338
SSR17536	Chr1	61.1				scaffold01100	396572	scaffold000060	534959
SSR17736	Chr1		25.567			scaffold00154	345368	scaffold000077	418636
SSR18127	Chr1	20.4				scaffold00923	174703	scaffold000011_1	171851
SSR18192	Chr1	64.5				scaffold01251	74673	scaffold000005	1624343
SSR18335	Chr1	63.5				scaffold01154	976582	scaffold000005	937815
SSR18530	Chr1	61.1				scaffold01119	229600	scaffold000060	258757
SSR18816	Chr1	92.7				scaffold03264	304172	scaffold000062	84842
SSR18928	Chr1	92.7				scaffold03611	195956	scaffold000039	567339
SSR19115	Chr1	28.1				scaffold02653	1142247	scaffold000009_1	271211
SSR19190	Chr1	44.4				scaffold00934	79307	scaffold000172	4725
SSR19631	Chr1	54.8				scaffold00927	4026472	multi-copy
SSR19773	Chr1	14.9				scaffold00953	1452633	scaffold000013	1428532
SSR19914	Chr1				72.834	scaffold01146	186637	scaffold000005	2044994
SSR20083	Chr1	6.1				scaffold01357	1391728	scaffold000015	1850876
SSR20162	Chr1	38.5				scaffold03187	16613	scaffold000175	243075
SSR20354	Chr1	64.5				scaffold00557	246495	scaffold000005	1215098
SSR20473	Chr1	61.1				scaffold02653	157805	multi-copy
SSR20705	Chr1	6.1			8.138	scaffold00540	2284560	scaffold000015	1603593
SSR21170	Chr1	55.7				scaffold01543	1249863	scaffold000129	5822
SSR21753	Chr1	64.5				scaffold00557	448001/70	multi-copy
SSR21860	Chr1	92.7				scaffold00378	123848	multi-copy
SSR22110	Chr1	20.4				scaffold00923	396470	scaffold000011_1	392162
SSR22356	Chr1	86				scaffold03577	98927	scaffold000019	1063353
SSR22403	Chr1	6.1				scaffold01357	997975	scaffold000015	1461266
SSR22501	Chr1	64.5				scaffold00557	518687	scaffold000005	1491401
SSR22637	Chr1	29.3				scaffold01221	142786
SSR22670	Chr1	6.1				scaffold01233	18610	scaffold000015	201447
SSR23049	Chr1	84.1				scaffold02977	333433	scaffold000019	462
SSR23487	Chr1	73				scaffold00429	810194	scaffold000005	1189996
SSR23757	Chr1	4.9				scaffold02135	62015	scaffold000015	180875
SSR23766	Chr1	38.5				multi-copy		multi-copy
SSR31116	Chr1	19				scaffold00999	565082	no insilico PCR product
SSR32614	Chr1	38.5				scaffold03187	9871	multi-copy
UW005572	Chr1				39.282	scaffold00464	8095	scaffold000402	9426
UW044536	Chr1				0	scaffold01357	158935	scaffold000015	624919
UW044613	Chr1				0	scaffold01357	274558	scaffold000015	738277
UW045196	Chr1				9.349	scaffold01357	1527782	scaffold000015	1986430
UW049617	Chr1				41.605	scaffold01993	25563	scaffold000172	5677
UW073856	Chr1				37.065	scaffold03504	15539	No hit
UW073923	Chr1				39.282	scaffold03504	206348	scaffold000077	576462
UW073982	Chr1				39.29	scaffold03504	349363	scaffold000077	440079
UW084469	Chr1				34.727	scaffold01365	967817	scaffold000021	636967
UW084481	Chr1				60.888	scaffold01543	1188680	scaffold000129	64229
UW085111	Chr1				39.481	scaffold02209	126409	No hit
CS06	Chr1			26.976		No hit		No hit
SSR04449	Chr1			57.213		scaffold00953	949292	scaffold000013	935125
SSR04866	Chr1			48.439		No hit		sca000085_1-L	96530
SSR05983	Chr1			115.709		scaffold02018	171992	scaffold000062	712398
SSR22826	Chr1			91.7		scaffold01079	1301604	No hit
SSR00030	Chr2	46.2		57.747		scaffold03918	299763	scaffold000227	7903
SSR00204	Chr2	22.5		18.572	11.017	scaffold00894	980138	scaffold000130	68804
SSR00378	Chr2	44.9		46.273	30.642	scaffold01028	1980897	scaffold000207	48318
SSR03070	Chr2	20.4	8.111	16.299		scaffold01024	591171	scaffold000056	636792
SSR03084	Chr2	16.4		9.93		scaffold00894	2664521	scaffold000020	289982
SSR04869	Chr2	41.8		35.538		scaffold02352	798279	scaffold000018	1762396
SSR04870	Chr2	46.2		51.17		scaffold03882	742932	scaffold000339	8458
SSR05748	Chr2	2.7	0	0		scaffold00995	775247	scaffold000031	560277
SSR06576	Chr2	8.1		7.364		scaffold01037	734019	scaffold000020	1057535
SSR07108	Chr2	58.2		66.539		scaffold01163	228010	scaffold000082	119318
SSR10518	Chr2	59.3		76.92	36.733	scaffold02219	3455913	scaffold000101	2055801
SSR11820	Chr2			7.722	0	scaffold01037	684477	scaffold000020	1106189
SSR12573	Chr2	3.9		1.53		scaffold00995	385490/946	multi-copy
SSR13105	Chr2	44.9		44.165		scaffold03882	929020	scaffold000207	93201
SSR13532	Chr2	28.6		26.741		scaffold00929	233149	no insilico PCR product
SSR15110	Chr2	16.4		12.993		scaffold00953	1201299	scaffold000056	614152
SSR16226	Chr2	20.4	8.111	15.588		scaffold03356	330160	scaffold000056	868979
SSR17631	Chr2	16.4		12.024		scaffold00894	1922243	scaffold000056	647379
SSR22338	Chr2	42.9		37.272		scaffold01337	210663	scaffold000018	2080565
SSR22653	Chr2	73		88.273		scaffold01357	91514	scaffold000011_2	149178
SSR23220	Chr2	36		32.413		scaffold01305	240942	scaffold000018	752539
CM16	Chr2	3.9				scaffold00995	536677	scaffold000031	19876
CMTC160a+b	Chr2	57.5				no insilico PCR product		no insilico PCR product
CSWCT02B	Chr2	57.5				scaffold02229	6036643	scaffold000001	1472576
NR2	Chr2		16.598			no insilico PCR product		no insilico PCR product
SSR00009	Chr2	76.4				scaffold01144	822817	scaffold000110	388036
SSR00184	Chr2	0				scaffold00995	796071	scaffold000031	273439
SSR00289	Chr2	26.9				scaffold01174	328103	scaffold000046_1	1250531
SSR00387	Chr2	28.6				scaffold01227	1175612	scaffold000753	6047
SSR00507	Chr2	78.6				scaffold00178	4984311	scaffold000017	2315147
SSR00684	Chr2	16.4				scaffold02046	318222	scaffold000056	653930
SSR00991	Chr2	60.8				scaffold02219	184617	scaffold000088	681352
SSR01253	Chr2	83.8				scaffold03533	1628591	scaffold000017	640421
SSR01286	Chr2	60.8				multi-copy		multi-copy
SSR01374	Chr2	42.9				scaffold03078	554650	scaffold000018	2084253
SSR01385	Chr2	83.8				scaffold01144	2191831	scaffold000017	1673443
SSR02539	Chr2	57.5				scaffold03625	102445	multi-copy
SSR02634	Chr2	60.8				scaffold04100	636944	scaffold000042	811385
SSR02712	Chr2	48.4				scaffold01658	1318836	scaffold000010	2068642
SSR02769	Chr2	13.8				scaffold02229	1618403	scaffold000020	42575
SSR03593	Chr2	33.6				scaffold03159	436623	multi-copy
SSR03606	Chr2	95.1				scaffold03076	321059	multi-copy
SSR03610	Chr2	16.4	8.111			scaffold00894	1808865	no insilico PCR product
SSR03758	Chr2	57.5				scaffold02023	140547	scaffold000033	1326344
SSR03950	Chr2	5.9				scaffold02601	366934	scaffold000027	411656
SSR04035	Chr2	66.3				scaffold01277	11145	multi-copy
SSR04219	Chr2	57.5				scaffold03625	156455	scaffold000101	290534
SSR04255	Chr2	2.7				scaffold00995	772535	scaffold000031	253235
SSR05420	Chr2	83.8				scaffold01144	1685916	scaffold000017	947555
SSR05492	Chr2	61.5				scaffold04100	20491	scaffold000042	2503247
SSR05743	Chr2	76.4				scaffold01144	762868	scaffold000011_2	47077
SSR05865	Chr2	60.8				no insilico PCR product		no insilico PCR product
SSR06678	Chr2	78				no insilico PCR product		no insilico PCR product
SSR06722	Chr2	74				scaffold01144	282875	multi-copy
SSR06913	Chr2	76.4				multi-copy		multi-copy
SSR07278	Chr2	66.3				scaffold01989	161528	scaffold000011_2	629741
SSR10064	Chr2	70				scaffold01989	1788256	scaffold000011_2	1262735
SSR10522	Chr2	60.8				scaffold01132	20793	scaffold000240	48510
SSR10849	Chr2	42.9				scaffold01337	88484	multi-copy
SSR10874	Chr2	78.6				scaffold01144	1268571	scaffold000193	98557
SSR11468	Chr2	66.3				scaffold04100	322009	scaffold000042	1115907
SSR11512	Chr2	58.2				scaffold01999	322009	scaffold000082	452804
SSR11596	Chr2	58.2				scaffold01163	301295	multi-copy
SSR11835	Chr2	2.7				scaffold00894	925418
SSR11908	Chr2	83.8				scaffold01144	2369288	scaffold000017	1415377
SSR11909	Chr2	73			58.345	scaffold01989	71971	scaffold000011_2	884432
SSR11952	Chr2	5.9				scaffold01037	365394	scaffold000020	1421729
SSR12083	Chr2	60.8				scaffold01933	145050	scaffold000088	140975
SSR12124	Chr2	22.5				scaffold00621	218893
SSR12227	Chr2	81				scaffold01144	329120	scaffold000017	798303
SSR12347	Chr2	58.2				scaffold01476	1067	scaffold000082	341181
SSR12682	Chr2	100.2				scaffold02980	41018	multi-copy
SSR12730	Chr2	90.9				scaffold02980	183006	scaffold000004_1	1341725
SSR12810	Chr2	66.3				scaffold01053	18521	scaffold000011_2	2451478
SSR13131	Chr2	76.4				scaffold01227	317022	scaffold000110	190722
SSR13150	Chr2	33.6				scaffold01227	809273	scaffold000046_1	733735
SSR13275	Chr2	62.9				scaffold02208	1804737	scaffold000042	117054
SSR13504	Chr2	22.5				scaffold02500	524792	scaffold000198	1370743
SSR13754	Chr2	95.1				scaffold00245	120093	scaffold000004_1	105451
SSR13783	Chr2	97.7				scaffold02980		scaffold000004_1	1327561
SSR13818	Chr2	60.8				scaffold01277	39956	scaffold000203	134855
SSR15172	Chr2	60.8				scaffold04100	211322	scaffold000240	1339447
SSR15312	Chr2	60.8				multi-copy		multi-copy
SSR15873	Chr2	80.6				scaffold01144	1739901	scaffold000017	2143904
SSR16028	Chr2	95.1				scaffold00245	116531	scaffold000004_1	108690
SSR16135	Chr2	72.2				scaffold01989	119435	multi-copy
SSR16183	Chr2	78				scaffold01144	1208919	multi-copy
SSR16462	Chr2	95.1				scaffold00245	174657	scaffold000004_1	49985
SSR16621	Chr2	26.9	9.222			scaffold01466	129675	multi-copy
SSR16916	Chr2	74			68.677	scaffold01144	413278	scaffold000011_2	389091
SSR16941	Chr2	60.8				scaffold00953	1694774	scaffold000042	2802145
SSR17108	Chr2	78.6				scaffold01144	1328299	scaffold000193	39824
SSR17814	Chr2	60.8				scaffold01001	170340	scaffold000088	634558
SSR18261	Chr2	83.8				scaffold01144	2211612	scaffold000017	1654197
SSR18362	Chr2	85.2				scaffold02633	4312	scaffold000017	299042
SSR18937	Chr2	27.6				no insilico PCR product		no insilico PCR product
SSR19851	Chr2	83.8				scaffold00888	1457615	scaffold000017	30
SSR20045	Chr2	74				scaffold01144	389767	scaffold000011_2	411641
SSR20248	Chr2	44.9				scaffold03882	895247	scaffold000239	16279
SSR20268	Chr2	52.8				scaffold00867	169780	multi-copy
SSR20932	Chr2	64.1				scaffold04100	1369524	scaffold000042	83019
SSR21090	Chr2	11.1				scaffold01037	848093	scaffold000020	951755
SSR21276	Chr2	87.6				scaffold00888	257306	scaffold000017	248202
SSR21440	Chr2	58.2				scaffold01163	96279	scaffold000082	246288
SSR21486	Chr2	46.2				scaffold03882	882821	multi-copy
SSR21502	Chr2	75.5				scaffold01144	561387	no insilico PCR product
SSR21570	Chr2	39.8				scaffold02352	489870	multi-copy
SSR21655	Chr2	83.8				scaffold02980	2269126	scaffold000017	445602
SSR21663	Chr2	92.2				scaffold02980	167850	scaffold000004_1	1326495
SSR21734	Chr2	78.9				scaffold01144	1511468	scaffold000017	2361265
SSR22083	Chr2	33.6				scaffold01144	178432	scaffold000046_1	252271
SSR22093	Chr2	82.2				scaffold01144	1946579	scaffold000017	1943027
SSR22203	Chr2	57.5			35.457	scaffold02219	708708	scaffold000111	44442
SSR22227	Chr2	60.8				scaffold00919	2674012	scaffold000042	157324
SSR22259	Chr2	57.5				scaffold00934	809732	multi-copy
SSR22558	Chr2	37.5				scaffold01305	365065	scaffold000021	73023
SSR22832	Chr2	58.2				scaffold03487	955957	scaffold000028	830326
SSR23370	Chr2	95.1				scaffold03076	297050	scaffold000102	284224
SSR23420	Chr2	41.1				scaffold00621	1085371	scaffold000018	1267516
SSR23732	Chr2	61.5				scaffold04100	936727	scaffold000042	512144
SSR23832	Chr2	36				scaffold00927	2341930	scaffold000018	24345
SSR24036	Chr2	16.4				scaffold00894	2341274	multi-copy
SSR24696	Chr2	48.4				scaffold01160	80979	scaffold000061	931199
SSR28378	Chr2	21.6				scaffold00894	1383849	scaffold000056	118711
SSR29622	Chr2	78.6				scaffold01144	1435429	scaffold000017	2431660
SSR29630	Chr2	13.8				scaffold01037	1156010	scaffold000020	654277
SSR30665	Chr2	94.3				scaffold00999	2002120	scaffold000004_1	635
UW041214	Chr2				16.58	scaffold01227	481883	scaffold000046_1	403766
UW082429	Chr2				39.454	scaffold04100	132832	scaffold000042	1317812
UW082557	Chr2				41.242	scaffold04100	380646	scaffold000042	1060031
UW083140	Chr2				50.5	scaffold04100	1369524	scaffold000042	83019
UW083192	Chr2				51.315	scaffold04100	1448569	scaffold000042	5258
UW084618	Chr2				46.285	scaffold04100	648769	scaffold000042	799760
UW084632	Chr2				15.472	scaffold01227	950076	scaffold000046_1	867938
UW084642	Chr2				2.33	scaffold00894	2725905	scaffold000020	350597
UW084786	Chr2				12.979	scaffold00894	158689	scaffold000147	154761
UW084796	Chr2				11.017	scaffold00894	499681	scaffold000108	215480
UW084812	Chr2				3.532	scaffold01037	980213	scaffold000020	824817
UW084848	Chr2				15.397	scaffold01227	810350	scaffold000046_1	735114
UW084849	Chr2				15.486	scaffold01227	841964	scaffold000046_1	763607
UW085088	Chr2				16.591	scaffold01227	419901	scaffold000046_1	343272
CS08	Chr2			7.029		No hit		No hit
SSR06602	Chr2			13.744		No hit		No hit
SSR18491	Chr2			25.081		No hit		No hit
SSR20079	Chr2			30.976		No hit		No hit
SSR20132	Chr2			37.888		No hit		No hit
SSR20013	Chr2			41.582		No hit		No hit
SSR00610	Chr2			20.925		scaffold00894-L	697005	sca000108-L	388259
SSR02208	Chr2			61.936		No hit		scaffold000082	417750
SSR03299	Chr2			29.237		scaffold01227	625341	scaffold000046_1	542370
SSR23733	Chr2			2.939		scaffold01037	64105	No hit
SSR01981	Chr3	13.2		108.818		scaffold00785	115792	multi-copy
SSR02008	Chr3	63.8		82.533		scaffold01333	237974	multi-copy
SSR02051	Chr3	40.7	27.779	43.14	32.233	scaffold00931	8453	scaffold000029	1824508
SSR02771	Chr3			45.326	26.54	scaffold02229	2468398	scaffold000001	5018166
SSR03049	Chr3	0		0		scaffold03080	1696792	scaffold000119	197926
SSR03409	Chr3	25.8		36.321		scaffold02229	3242279	scaffold000001	4232045
SSR03621	Chr3	68.2		83.761		scaffold01225	53672	scaffold000014	2013263
SSR04230	Chr3	29.1		40.986		scaffold02229	2615520	multi-copy
SSR04446	Chr3	69.7	55.163	84.682		scaffold01225	917140	scaffold000014	582483
SSR04530	Chr3	83.3	65.089	95.818		scaffold02047	1095612	scaffold000008	2252645
SSR04628	Chr3	99.8		131.297		scaffold03356	3359134	scaffold000079	15227
SSR04632	Chr3	62.4		75.685		scaffold01110	3359134	scaffold000053	387951
SSR04635	Chr3	40.7		52.056		no insilico PCR product		no insilico PCR product
SSR04857	Chr3	68.2		79.702		scaffold01225	1422984	multi-copy
SSR05012	Chr3	105.1		122.85		scaffold01999	269217	scaffold000082	408763
SSR05572	Chr3	84.7	64.192	98.031		scaffold02047	1923635	scaffold000008	476030
SSR05700	Chr3	96.6		120.349		scaffold02047	1648252	scaffold000008	414622
SSR05891	Chr3	19.6		30.846		scaffold02229	4620396	scaffold000001	2861187
SSR06210	Chr3	54		59.937		scaffold00164	684306	scaffold000145	236106
SSR06462	Chr3	62.4		72.277		scaffold01110	241638	no insilico PCR product
SSR06637	Chr3	104		137.504		scaffold02995	207951	scaffold000007	2102175
SSR07706	Chr3	43.9		53.802		scaffold00817	17028	scaffold000072	633952
SSR10357	Chr3	62.4	50.524	73.734		scaffold01110	306793	scaffold000053	48510
SSR11699	Chr3	67.8		80.591		scaffold01225	1542067	scaffold000664	4209/5761
SSR13466	Chr3	40.7	27.768	50.836		scaffold01349	93894	scaffold000029	2316921
SSR16133	Chr3	11.1	10.397	11.564		scaffold00540	1141913	scaffold000140	158077
SSR16554	Chr3	112.7		118.248		scaffold02995	3081695	multi-copy
SSR18026	Chr3		48.828	76.468		scaffold00927	706360	scaffold000114	1665194
SSR18428	Chr3	67		78.194	64.503	scaffold02208	227215	no insilico PCR product
SSR19521	Chr3	105.1		124.801		scaffold02995	1110746	scaffold000007	1217112
SSR20733	Chr3	96.6		108.973		scaffold03356	1984990	scaffold000090	93120
SSR20863	Chr3	19.6		23.816		scaffold02229	5772151	multi-copy
SSR23574	Chr3	69.7		87.731		scaffold02511	1862767	scaffold000014	112034
AK5-S	Chr3		0			no insilico PCR product		no insilico PCR product
AT1-2-S	Chr3		29.616			no insilico PCR product		no insilico PCR product
CSCT335	Chr3	48.7				scaffold00429	689910	scaffold000064	792720
CSWCT12A	Chr3	58.1				scaffold01139	450107	scaffold000065	547199
CSWCT12B	Chr3	58.1				no insilico PCR product		scaffold000065	547346
CSWGATT01B	Chr3	49.4				scaffold00429	505456	scaffold000064	978560
CSWGATT01C	Chr3	49.4				scaffold00429	505261	scaffold000064	978753
CSWTA08B	Chr3		5.36			no insilico PCR product		no insilico PCR product
I1-S	Chr3		12.725			scaffold03080		scaffold000070
L19-2-S	Chr3		67.417			no insilico PCR product		multi-copy
L19-2-S-M	Chr3		61.088			no insilico PCR product		no insilico PCR product
N6-A-S	Chr3		13.966			no insilico PCR product		no insilico PCR product
N6-B-S	Chr3		38.891			no insilico PCR product		no insilico PCR product
NR60	Chr3		78.978			no insilico PCR product		no insilico PCR product
NR66	Chr3		18.93			no insilico PCR product		no insilico PCR product
SSR00299	Chr3	49.4				scaffold03080	1342675	scaffold000052	1232266
SSR00311	Chr3	2.2	8.268			scaffold03611	321894	scaffold000070	710260
SSR00472	Chr3	52.7				scaffold00164	95556	no insilico PCR product
SSR00670	Chr3	2.2				scaffold00444	632253	scaffold000003	1580002
SSR00733	Chr3	105.2				scaffold02995	1889095	scaffold000007	441197
SSR01056	Chr3	72			66.482	scaffold01225	432901	scaffold000014	1054234
SSR01573	Chr3	19.6			25.141	scaffold01274	349412	scaffold000001	3330107
SSR01609	Chr3	7.1	11.909			scaffold03080	11988	scaffold000099	340776
SSR01647	Chr3	80.2				scaffold03810	250652	scaffold000014	2309236
SSR01738	Chr3	2.2				scaffold03080	229370	scaffold000070	1184709
SSR01745	Chr3	2.2				scaffold03080	2434109	scaffold000070	509853
SSR02034	Chr3	105.1				scaffold00621	1000053	scaffold000007	1700
SSR02048	Chr3	2.2	8.796			scaffold03080	2606614	scaffold000070	674105
SSR02106	Chr3	105.1				scaffold02995	275233	scaffold000007	2032299
SSR02132	Chr3	55.9			58.172	scaffold00621	8758	scaffold000231	278891
SSR02133	Chr3		11.196			scaffold01142	79944	scaffold000168	65210
SSR02398	Chr3		8.389			scaffold03080	1768596	scaffold000119	261185
SSR02451	Chr3	7.1				scaffold02229	87678	scaffold000099	468386
SSR02736	Chr3	55.9				scaffold01274	267652	scaffold000135	1016031
SSR02856	Chr3	84.7				scaffold02023	1385149	scaffold000008	604696
SSR02919	Chr3	81.1				no insilico PCR product		no insilico PCR product
SSR03015	Chr3	105.1				scaffold03080	1651760	scaffold000007	197926
SSR03056	Chr3	84.7				scaffold02047	1700813	scaffold000008	259275
SSR03066	Chr3	109.4			98.07	scaffold00894	877428	scaffold000007	1406495
SSR03503	Chr3	105.1				scaffold02995	234756	multi-copy
SSR03552	Chr3				45.512	scaffold00429	2278887	scaffold000071	810498
SSR03777	Chr3	90				scaffold01233	122088	scaffold000320	463987
SSR03918	Chr3	31.7				scaffold02229	352515	scaffold000001	39510
SSR04570	Chr3		21.854			scaffold02229	284027	scaffold000103	851544
SSR04908	Chr3	17.3				scaffold02229	6099308	scaffold000001	1411137
SSR04922	Chr3	39				scaffold02229	1093935	scaffold000093	208813
SSR05312	Chr3	7.1				scaffold03080	457622	scaffold000285	21171
SSR05328	Chr3				82.29	no insilico PCR product		no insilico PCR product
SSR05355	Chr3	13.2				scaffold00785	236463	scaffold000138	213274
SSR05621	Chr3	62.4				scaffold01110	910653	scaffold000053	376415
SSR05678	Chr3	86.9				scaffold03356	1312187	scaffold000008	59982
SSR05737	Chr3	5.3				scaffold03080	489387	scaffold000282	3757
SSR05757	Chr3	81.1				scaffold03625	936858	scaffold000155	728957
SSR05830	Chr3	23				scaffold02229	3722440	scaffold000001	3764231
SSR06011	Chr3	93.5				scaffold03356	3273994	scaffold000090	538049
SSR06031	Chr3				87.626	no insilico PCR product		no insilico PCR product
SSR06650	Chr3	49.4				scaffold03577	312731	scaffold000019	327372
SSR06712	Chr3	17.3				scaffold02229	310409	scaffold000001	1609689
SSR06791	Chr3	105.1			98.07	scaffold02995	744903	scaffold000007	1581346
SSR07057	Chr3	77.1				scaffold01080	248968	scaffold000074	407578
SSR07120	Chr3	77.1			68.777	scaffold01225	95947	multi-copy
SSR07220	Chr3	45.4	32.086			scaffold00429	1809319	scaffold000838	1332306
SSR07225	Chr3	19.6				scaffold02229	4941582	scaffold000001	2551733
SSR07505	Chr3	61.6				scaffold01071	413468	scaffold000004_2	2343423
SSR07782	Chr3	7.1				scaffold00919	90956	scaffold000009_1	25155
SSR10186	Chr3	8.5				scaffold00540	877149	scaffold000150	193362
SSR10188	Chr3	2.2				scaffold03080	888315	scaffold000086	239067
SSR10282	Chr3	101.8				scaffold03356	192238	scaffold000096	1089591
SSR10370	Chr3	105.1	82.925			scaffold02995	992175	scaffold000007	1335717
SSR10697	Chr3	78.2	55.177			scaffold02977	547691	scaffold000014	1572631
SSR10783	Chr3	107.7			109.277	scaffold02995	259677	scaffold000007	6346
SSR11347	Chr3		8.402			scaffold03080	2044599	scaffold000070	114982
SSR11397	Chr3	86.9			82.51	scaffold03356	257035	no insilico PCR product
SSR11594	Chr3	86.9				scaffold02047	158479	scaffold000008	30750
SSR11633	Chr3	48.7				scaffold00429	622003	scaffold000064	1570430
SSR12032	Chr3	59				scaffold01139	262279	scaffold000065	713566
SSR12383	Chr3	13.2			0	scaffold02047	1803090	no insilico PCR product
SSR12763	Chr3	2.2				scaffold00905	1564026	scaffold000241	2217820
SSR13115	Chr3	99.8				scaffold03611	853121	scaffold000079	1489427
SSR13163	Chr3	84.7				scaffold00429	1804737	no insilico PCR product
SSR13262	Chr3	47				scaffold01227	1111703	no insilico PCR product
SSR13274	Chr3	40.7	26.895			scaffold02229	122444	scaffold000029	1975610
SSR13286	Chr3	66.2				scaffold02208	87866	multi-copy
SSR13292	Chr3	102.7				scaffold01416	87866	scaffold000096	689679
SSR13312	Chr3	31.7				scaffold02229	2313205	scaffold000001	5169783
SSR13949	Chr3	85.5				scaffold02047	2307129	scaffold000008	914693
SSR13998	Chr3	40.7				scaffold00542	118916	scaffold000029	758239
SSR14097	Chr3	12.3				scaffold00621	350184	multi-copy
SSR14159	Chr3	2.2				scaffold03356	151246	scaffold000070	220954
SSR14307	Chr3	55.9				scaffold00309	82438	scaffold000134	343662
SSR14446	Chr3	78.2				scaffold02977	449551	scaffold000014	1668018
SSR14649	Chr3	58.1				scaffold01139	479099	multi-copy
SSR14725	Chr3	19.6				scaffold02229	4935127	scaffold000001	2555389
SSR14841	Chr3	2.2				scaffold03080	2057107	scaffold000070	127227
SSR15029	Chr3	19.6			24.292	scaffold00309	196175	scaffold000001	726281
SSR15043	Chr3	55.9				scaffold00309	33950	scaffold000134	295850
SSR15124	Chr3	96.6				scaffold03356	2628195	scaffold000031	1057126
SSR15419	Chr3	8.5	8.01			scaffold00540	519321	scaffold000106	133059
SSR15452	Chr3	2.2				scaffold03080	763876/71	scaffold000086	117459
SSR15519	Chr3	9.5	8.048			scaffold00540	347775	scaffold000106	321202
SSR15698	Chr3	105.2				scaffold02995	607410	scaffold000007	1713032
SSR15786	Chr3	98.6				scaffold03356	3180138	scaffold000360	10943
SSR16056	Chr3	55.9	39.826			scaffold02615	25556	scaffold000134	376586
SSR16057	Chr3	12.3				scaffold00621	542151	multi-copy
SSR16238	Chr3	86.9				scaffold01144	1479703	scaffold000008	5188260
SSR16264	Chr3	25.8				scaffold02229	3412823	scaffold000001	4071790
SSR16301	Chr3	2.2	11.725			scaffold01153	584523	scaffold000086	573621
SSR16667	Chr3	73.8				scaffold01543	64306	scaffold000014	59944
SSR16680	Chr3	55.9				scaffold00233	112903	scaffold000134	83266
SSR16837	Chr3	2.2	8.783			scaffold03080	2251721	scaffold000070	331082
SSR17037	Chr3	2.2				scaffold03080	2396176	scaffold000070	472261
SSR17264	Chr3	73.8				scaffold03080	2342460	scaffold000014	2374803
SSR17583	Chr3	2.2				scaffold00791	2011871	scaffold000086	177210
SSR17751	Chr3	49.4				scaffold01032	993735	scaffold000064	1060937
SSR17769	Chr3				24.58	no insilico PCR product		no insilico PCR product
SSR17823	Chr3	103.7				scaffold00870	601504	scaffold000007	125245
SSR18141	Chr3	78.2				scaffold02977	190468	scaffold000014	1919306
SSR18311	Chr3	84.7			79.721	scaffold00791	617864	scaffold000008	6578
SSR18345	Chr3	61.6				scaffold01071	4312	scaffold000004_2	2762601
SSR18541	Chr3	33				scaffold02229	2003426	scaffold000001	5470859
SSR18613	Chr3	55.9				scaffold02364	93996	scaffold000004_2	259244
SSR18640	Chr3	19.6			24.439	scaffold01658	529292	scaffold000001	300280
SSR18761	Chr3	2.2				scaffold03967	461770	scaffold000119	5007177
SSR18989	Chr3	105.1				scaffold02995	1268140	scaffold000007	1064993
SSR19339	Chr3	13.2				scaffold00621	251123	scaffold000085_2	89820
SSR19430	Chr3	15.5				scaffold02308	108590	scaffold000001	317596
SSR19493	Chr3	13.2				scaffold00621	117301	scaffold000258	7362
SSR19511	Chr3	8.5				scaffold00444	47618	scaffold000150	87
SSR19551	Chr3	37				scaffold02229	1657519	scaffold000001	5809045
SSR20043	Chr3	78.2				scaffold02581	782584	multi-copy
SSR20251	Chr3	8.5				scaffold00540	258101	scaffold000106	410010
SSR20258	Chr3	56.6				multi-copy		multi-copy
SSR20270	Chr3	68.2			64.685	scaffold00926	169780	scaffold000014	228765
SSR20338	Chr3	92.4				scaffold00557	217445	scaffold000008	2969
SSR20342	Chr3	86.9				scaffold03356	279381	multi-copy
SSR20710	Chr3	8.5				scaffold00540	822330	scaffold000150	141343
SSR20958	Chr3	51.1				scaffold03746	129181	multi-copy
SSR21008	Chr3	72.8				scaffold01225	424352	scaffold000014	1062387
SSR21012	Chr3	69.7				scaffold01225	973996	multi-copy
SSR21054	Chr3	69.7				scaffold01225	1180356	scaffold000014	317745
SSR21055	Chr3	2.2				scaffold03080	935646	multi-copy
SSR21304	Chr3	88.6				scaffold00998	30246	scaffold000008	861998
SSR21454	Chr3	92.4				scaffold03356	1042447	scaffold000008	2264298
SSR21456	Chr3	92.4				scaffold02229	1530485	scaffold000008	66128
SSR21544	Chr3	109.4				scaffold00542	561387	scaffold000007	914642
SSR22071	Chr3	105.1				scaffold02977	1836030	scaffold000007	1385898
SSR22158	Chr3	9.5				scaffold00540	300367	scaffold000106	367463
SSR22215	Chr3	2.2				scaffold04100	708708	scaffold000070	1189996
SSR22273	Chr3	39				scaffold00931	369454	scaffold000029	1463118
SSR22475	Chr3	55.9				scaffold01998	28303	scaffold000493	9310
SSR22514	Chr3	31				scaffold02229	2451130	scaffold000001	5034974
SSR22545	Chr3				29.89	scaffold02500	572911	scaffold000029	1832249
SSR22874	Chr3	96.6				scaffold03356	48450	scaffold000031	2105489
SSR22939	Chr3	62.4				scaffold01110	1057168	scaffold000053	232227
SSR23159	Chr3	103.7				scaffold03356	191183	scaffold000097	5110121
SSR23177	Chr3	99.8			91.036	scaffold00998	5165673	scaffold000079	36057
SSR23231	Chr3	42.1				scaffold00998	240942	scaffold000029	1419508
SSR23330	Chr3	105.1				scaffold02995	813308	scaffold000007	1514476
SSR23440	Chr3	12.3				scaffold03611	262280	scaffold000085_2	125447
SSR23515	Chr3	47				scaffold02995	76862	scaffold000071	176975
SSR23517	Chr3	105.1				scaffold02995	1412007	scaffold000007	920076
SSR23627	Chr3	23				scaffold02229	3460855	scaffold000001	4014627
SSR23656	Chr3	17.3				scaffold02229	6073616	scaffold000001	1436501
SSR23676	Chr3	62.4				scaffold02615	739993	scaffold000053	2043162
SSR23725	Chr3	83.3				scaffold00934	362931	scaffold000014	1232511
SSR23743	Chr3	107.7				scaffold02995	263991	scaffold000007	2043162
SSR23785	Chr3	19.6				scaffold02229	5682094	scaffold000001	1823833
SSR26501	Chr3	54				scaffold01183	21241	scaffold000014	999449
SSR27096	Chr3	105.2				scaffold02995	1912587	multi-copy
SSR28074	Chr3	7.1				scaffold03080	271916	scaffold000099	92344
SSR29389	Chr3	83.3				scaffold02047	1203064	scaffold000135	225149
SSR30236	Chr3	101.1			93.373	scaffold01110	405306	scaffold000079	1241
SSR31430	Chr3	23				scaffold02229	3369731	scaffold000001	4114467
SSR32126	Chr3	29.1				scaffold02229	2523471	scaffold000001	4965024
SSR33797	Chr3	62.4				scaffold01110		scaffold000053	980661
UW079378	Chr3				52.538	scaffold03746	408738	scaffold000067	183609
UW084286	Chr3				39.72	scaffold02018	365903	scaffold000062	1711736
UW084457	Chr3				18.071	scaffold01278	3296	scaffold000093	261520
UW084838	Chr3				82.33	scaffold03356	366887	scaffold000008	1582742
UW084840	Chr3				87.218	scaffold03356	1471437	scaffold000008	2692324
UW084841	Chr3				87.396	scaffold03356	1474845	scaffold000008	2695535
SSR20005	Chr3			58.865		No hit		No hit
SSR20035	Chr3			60.882		No hit		No hit
SSR20052	Chr3			61.925		No hit		No hit
SSR20051	Chr3			62.611		No hit		No hit
SSR20151	Chr3			63.911		No hit		No hit
SSR20135	Chr3			66.089		No hit		No hit
SSR20101	Chr3			66.828		No hit		No hit
CS24	Chr3			17.285		scaffold00962	74463	scaffold000001
SSR02068	Chr3			61.575		scaffold01045	19563	scaffold000067	657731
SSR02453	Chr3			47.737		scaffold02229	1657926	scaffold000001	5808834
SSR03337	Chr3			57.76		scaffold00429	3988774	scaffold000071	85370
SSR03607	Chr3			42.423		scaffold02135	53672	sca000029-L	86963
SSR04724	Chr3			49.79		scaffold02229	1318597	scaffold000270-R	3005
SSR07131	Chr3			106.41		scaffold03356	1966845	scaffold000090	110541
SSR07137	Chr3			86.218		scaffold01225	1002238	scaffold000014	497972
SSR16713	Chr3			74.694		scaffold01110	281659	No hit
SSR17581	Chr3			108.017		scaffold03356	2010409	scaffold000090	67898
SSR17582	Chr3			113.154		scaffold03356	2011871	No hit
SSR17712	Chr3			67.718		scaffold00508	189166	No hit
SSR17918	Chr3			55.502		scaffold00429	1705439	scaffold000071	212759
SSR18475	Chr3			70.11		scaffold01139	603688	No hit
SSR20904	Chr3			69.313		scaffold01139	416705	scaffold000065	577347
SSR02697	Chr4	32.3		7.772		scaffold02541	150365	scaffold000305	14132
SSR03820	Chr4			27.09	74.153	scaffold00715	88821	scaffold000055	463987
SSR05515	Chr4			32.646	80.313	scaffold00614	353211	scaffold000069	270889
SSR05783	Chr4	5		14.769		scaffold01374	174126	scaffold000075	24501
SSR17406	Chr4	34.4		43.376		scaffold00542	21488	scaffold000032	1702426
SSR20307	Chr4	7.5		50.456		scaffold00696	217445	no insilico PCR product
SSR20413	Chr4	35.1		37.851		scaffold00614	210558	scaffold000069	428016
SSR21065	Chr4	35.1		29.011		scaffold00614	1009856	scaffold000055	87799
SSR22706	Chr4	4.4		22.34	30.73	scaffold03678	1851681	scaffold000095	247622
SSR22862	Chr4	37.3		19.155		no insilico PCR product		no insilico PCR product
SSR33769	Chr4	4.4		25.062		scaffold02764		scaffold000012	2692633
AB14-S	Chr4		25.194			no insilico PCR product		no insilico PCR product
CMMS30-3	Chr4	35.1				no insilico PCR product		no insilico PCR product
CSTCC813	Chr4	4.4				no insilico PCR product		no insilico PCR product
H5-S	Chr4		10.024			no insilico PCR product		no insilico PCR product
NR56	Chr4		62.919			scaffold03866	4147	scaffold000057	220590
SSR00012	Chr4	5	5.798		25.359	no insilico PCR product		scaffold000157	217961
SSR00085	Chr4	5				scaffold02511	90711	multi-copy
SSR00203	Chr4	35.1				no insilico PCR product		scaffold000073	456281
SSR00276	Chr4				71.856	scaffold03578	328103	scaffold000052	791883
SSR01552	Chr4	35.1				scaffold00614	994373	scaffold000055	72295
SSR01601	Chr4	4.4				no insilico PCR product		no insilico PCR product
SSR01949	Chr4	4.4				scaffold00919	2090861	scaffold000009_1	1541058
SSR02127	Chr4	34.4				scaffold00508	1223415	scaffold000220	158253
SSR02406	Chr4	35.1				scaffold02014	208769	scaffold000007	89684
SSR02569	Chr4	35.1				scaffold01163	118529	scaffold000082	224276
SSR02674	Chr4	5				scaffold02229	2402876	multi-copy
SSR02803	Chr4	5				scaffold03078	200465	scaffold000012	31497
SSR03298	Chr4	4.4				scaffold01227	1483870	scaffold000164	532472
SSR03481	Chr4	20.4			58.698	scaffold01029	19646	scaffold000115	647455
SSR03598	Chr4	0				scaffold01357	131707	scaffold000015	598046
SSR03952	Chr4	4.4				scaffold01936	43732	multi-copy
SSR04251	Chr4	4.4				scaffold00755	23739	scaffold000012	2658021
SSR04385	Chr4	4.4				scaffold01124	57701	scaffold000153	51359
SSR04454	Chr4	35.1				scaffold00707	92923	scaffold000052
SSR04482	Chr4	22.3				scaffold01029	324058	no insilico PCR product
SSR04534	Chr4	35.1	27.32			scaffold03578	202865	scaffold000055	786848
SSR04649	Chr4	34.4	47.64			scaffold03709	66549	scaffold000040	270463
SSR04905	Chr4	11.3	82.925			scaffold02995	46776	scaffold000007	644851
SSR05005	Chr4	5				scaffold01124	60155	scaffold000153	53814
SSR05125	Chr4	24.6				scaffold01029	627833	scaffold000040	1784575
SSR05415	Chr4				57.865	no insilico PCR product		no insilico PCR product
SSR05899	Chr4	4.4	12.31		29.751	scaffold01233	536412	scaffold000380
SSR06211	Chr4	35.1				scaffold03533	192041	multi-copy
SSR06225	Chr4	4.4			45.431	scaffold00034	36266	scaffold000091	380881
SSR06347	Chr4	35.1				scaffold02500	387945	scaffold000063	1008896
SSR06642	Chr4	4.4				scaffold01233	312731	scaffold000095	218782
SSR07130	Chr4	24.6				no insilico PCR product		scaffold000040	1933425
SSR07209	Chr4	5			0	scaffold00919	2171498	scaffold000009_1	1619274
SSR07236	Chr4	4.4				scaffold02511	4941582	scaffold000012	2964418
SSR07269	Chr4	35.1				scaffold03586	161528	scaffold000052	285991
SSR07543	Chr4	35.1				scaffold01000	161108	scaffold000069	787715
SSR07550	Chr4	35.1				scaffold00614	161108	scaffold000069	146560
SSR07627	Chr4		55.937			scaffold00252	944029	scaffold000040	1142689
SSR07747	Chr4	35.1				scaffold02920	864020	scaffold000032	5406
SSR10368	Chr4	35.1	23.533			multi-copy		multi-copy
SSR11043	Chr4	4.4	37.432		48.044	scaffold01124	948158	scaffold000036	7356
SSR11074	Chr4	7.5				scaffold00919	402744	scaffold000080	605175
SSR11255	Chr4	4.4				scaffold01124	381510	scaffold000036	1405268
SSR13021	Chr4	24.6	57.415			scaffold01029	796712	no insilico PCR product
SSR13023	Chr4	4.4				scaffold00067	796712	scaffold000127	213166
SSR13159	Chr4	35.1				scaffold00614	230329	scaffold000069	409694
SSR13456	Chr4	7.5			49.642	scaffold00696	93894	scaffold000036	990171
SSR14015	Chr4	35.1				scaffold00919	1491303	scaffold000063	107892
SSR14026	Chr4	4.4	0		14.379	scaffold02911	35311	scaffold000009_1	1964772
SSR14257	Chr4	35.1				scaffold03533	139365	scaffold000032	524086
SSR14498	Chr4	4.4				scaffold00919	1678664	scaffold000009_1	1102779
SSR14617	Chr4	9.3				scaffold01139	479099	no insilico PCR product
SSR15203	Chr4	34.4				scaffold02500	892917	scaffold000063	626012
SSR15420	Chr4	17				scaffold00696	1703471	scaffold000115	360100
SSR15682	Chr4	5	25.249			scaffold03882	904849	scaffold000239	6974
SSR15731	Chr4	5	25.249			scaffold01148	60916	scaffold000142	90608
SSR15737	Chr4	20.4				scaffold02337	60916	scaffold000115	755436
SSR16038	Chr4	35.1	34.836			scaffold01000	76780	no insilico PCR product
SSR16292	Chr4	35.1				scaffold03080	3412823	scaffold000063	227326
SSR16315	Chr4	35.1				scaffold02601	123868	scaffold000032	5250
SSR16381	Chr4	24.6				scaffold00998	2963210	scaffold000028	425133
SSR16847	Chr4	4.4				scaffold04158	787285	scaffold000012	944383
SSR16892	Chr4	4.4				scaffold02511	68198	no insilico PCR product
SSR16936	Chr4	4.4				scaffold00919	699251	scaffold000009_1	138110
SSR16982	Chr4	4.4				scaffold02511	95072	scaffold000012	1790888
SSR17024	Chr4	4.4				scaffold03080	22746	scaffold000157	1058669
SSR17270	Chr4	7.5				scaffold00696	339887	scaffold000036	746539
SSR17389	Chr4	4.4			47.779	scaffold03646	99318	no insilico PCR product
SSR17427	Chr4	5				scaffold00919	37700	scaffold000080	246106
SSR17459	Chr4	34.4				scaffold00663	35529	scaffold000220	92005
SSR17998	Chr4	5				scaffold01233	238232	scaffold000095	296679
SSR18187	Chr4	5				scaffold01936	29602	multi-copy
SSR18217	Chr4		14.13			scaffold01108	157	scaffold000012	2323144
SSR18549	Chr4				85.814	scaffold03533	205670	scaffold000032	587689
SSR18551	Chr4		38.924		85.814	scaffold03533	204744	scaffold000032	586777
SSR18719	Chr4	5				scaffold02901	155389	no insilico PCR product
SSR18811	Chr4		23.575			scaffold03264	253263	scaffold000073	368237
SSR19034	Chr4	11.3				scaffold00696	829903	multi-copy
SSR19044	Chr4	4.4				scaffold01221	421073	scaffold000012	552615
SSR19083	Chr4	4.4				scaffold00919	1142247	scaffold000009_1	575065
SSR19380	Chr4	4.4				scaffold00919	1058082	scaffold000009_1	485679
SSR19484	Chr4	4.4				scaffold00540	314416	scaffold000075	3753
SSR19565	Chr4	16.2				scaffold00696	1282951	scaffold000098	271591
SSR19596	Chr4	4.4				scaffold01936	79696	scaffold000224	3753
SSR19938	Chr4	35.1				scaffold00614	491310	multi-copy
SSR21062	Chr4	4.4				scaffold01221	935646	scaffold000009_1	1770488
SSR21197	Chr4	35.1				scaffold02500	952904	scaffold000063	684638
SSR21240	Chr4	4.4				scaffold02511	728166	scaffold000012	2445830
SSR21501	Chr4	27.8				scaffold00252	675190	scaffold000040	861998
SSR21644	Chr4	4.4				scaffold01148	81573	scaffold000142	70034
SSR21730	Chr4	4.4				scaffold03443	242127	scaffold000075	350939
SSR21930	Chr4	5				scaffold03256	77606	scaffold000091	73339
SSR22155	Chr4	35.1				scaffold02500	763356	scaffold000063	502022
SSR22231	Chr4	4.4				scaffold00934	425991	scaffold000009_1	879888
SSR22948	Chr4	35.1				no insilico PCR product		scaffold000055	398125
SSR23522	Chr4	5				multi-copy		multi-copy
SSR23549	Chr4				3.435	scaffold00919	1846775	scaffold000009_1	1267516
SSR23603	Chr4	5				scaffold02511	347903	multi-copy
SSR23770	Chr4	35.1				scaffold02229	122352	scaffold000032	165738
SSR23826	Chr4	7.5				scaffold00696	295175	multi-copy
SSR24042	Chr4	35.1				scaffold01000	105887	multi-copy
SSR25358	Chr4	4.4				scaffold03157	123959	multi-copy
SSR26107	Chr4	4.4				no insilico PCR product		scaffold000012	663018
SSR26165	Chr4	32.3				scaffold00663	27420/670	no insilico PCR product
SSR28271	Chr4	35.1				scaffold02500	537436	scaffold000063	285505
SSR28327	Chr4	34.4				scaffold02588	66474	scaffold000220	8058
SSR29080	Chr4	35.1				scaffold03356	714584	scaffold000063	1276846
SSR29712	Chr4	35.1				scaffold02444	170476	multi-copy
SSR30388	Chr4	35.1				scaffold03533	473878	scaffold000032	842946
SSR30478	Chr4	35.1				scaffold03533	106635	scaffold000032	486924
SSR31064	Chr4	35.1				scaffold03487	527485	scaffold000028	1276846
UW018193	Chr4				16.09	scaffold00919	168861	scaffold000080	373019
UW024693	Chr4				27.408	scaffold00968	220102	scaffold000127	223531
UW049135	Chr4				29.756	scaffold01936	95441	scaffold000320	11567
UW058682	Chr4				31.894	scaffold02511	731918	scaffold000012	2449558
UW058714	Chr4				31.894	scaffold02511	799959	scaffold000012	2516025
UW083447	Chr4				37.899	scaffold04158	387462	scaffold000012	1326552
UW084033	Chr4				92.557	scaffold03533	774474	scaffold000032	1132618
UW084189	Chr4				86.971	scaffold03533	377552	multi-copy
UW084196	Chr4				88.142	scaffold03533	473485	scaffold000032	842902
UW084212	Chr4				92.557	scaffold03533	759582	scaffold000032	1118458
UW084295	Chr4				89.827	scaffold03533	615865	scaffold000032	970649
UW084372	Chr4				76.089	scaffold00614	1009856	scaffold000055	87799
UW084381	Chr4				55.503	scaffold00696	1666140	scaffold000115	396075
UW084401	Chr4				10.923	scaffold00919	1117066	scaffold000009_1	550531
UW084415	Chr4				21.61	scaffold00997	244021	scaffold000802	2641
UW084449	Chr4				70.961	scaffold01174	113851	scaffold000052	1035982
UW084519	Chr4				94.842	scaffold02500	751801	scaffold000063	491003
UW084559	Chr4				86.971	scaffold03044	2530	scaffold000032	626241
UW084598	Chr4				67.56	scaffold03709	36516	scaffold000040	300258
UW084662	Chr4				92.557	scaffold03533	849235	scaffold000032	1204820
UW084680	Chr4				92.557	scaffold02920	222084	scaffold000032	1460840
UW084691	Chr4				95.99	scaffold02500	399005	scaffold000063	152590
UW084716	Chr4				95.99	scaffold02500	747545	No hit
UW084851	Chr4				83.427	scaffold01000	736758	scaffold000032	372649
SSR19256	Chr4			0		No hit		No hit
SSR27139	Chr4			27.652		No hit		No hit
SSR03492	Chr4			32.736		scaffold04158	381539	scaffold000046_1	780937
SSR18965	Chr4			31.171		No hit		scaffold000069	251203
CMCT160a	Chr5	6		53.997		no insilico PCR product		no insilico PCR product
CMGA165	Chr5		66.768	105.641		no insilico PCR product		no insilico PCR product
CSWCT13Balt	Chr5		64.575	101.775		no insilico PCR product		no insilico PCR product
CSWCT17	Chr5	35.6		91.832		scaffold02653	542051	scaffold000003	510412
SSR00116	Chr5		3.816	15.844		scaffold02951	1581667	multi-copy
SSR01691	Chr5		17.886	36.94		scaffold03639	180794	multi-copy
SSR02459	Chr5	54.5		0		scaffold02023	120	scaffold000033	1470707
SSR02895	Chr5	53.8		116.441		scaffold00927	1648967	scaffold000033	20326
SSR03341	Chr5	6		38.163		scaffold01080	1874467	scaffold000104	261513
SSR03514	Chr5	53.1	71.522	110.831	43.175	scaffold02023	1101490	scaffold000033	366093
SSR04323	Chr5	7.9		53.499		scaffold02609	2294294	scaffold000919	723094
SSR06003	Chr5	7.9		86.787		no insilico PCR product		no insilico PCR product
SSR06184	Chr5	46	69.724	93.408		scaffold02978	43024	scaffold000038	704638
SSR07081	Chr5	7.9	16.239	31.5		scaffold01153	937550	scaffold000094	491800
SSR07100	Chr5	18.5	74.541	94.442	27.086	scaffold02653	1778207	scaffold000003	2549266
SSR10224	Chr5	49.6	70.649	107.805	43.175	scaffold01142	283543	scaffold000033	72168
SSR10348	Chr5	0		32.676		scaffold01080	271099	scaffold000074	491281
SSR10911	Chr5		69.44	101.047	34.085	scaffold02653	542543	scaffold000003	510576
SSR11012	Chr5	10.9		73.055		scaffold02633	104080	multi-copy
SSR11132	Chr5	7.9		25.791		scaffold01028	31714	multi-copy
SSR13237	Chr5	46		104.651		scaffold02978	80252	scaffold000038	740753
SSR13639	Chr5	6		35.949		scaffold03639	632788	scaffold000189	18232
SSR14193	Chr5	53.8		112.576		scaffold02023	547036	multi-copy
SSR14247	Chr5	6	0	9.319		scaffold01376	400373	scaffold000068	782943
SSR14269	Chr5	6		52.401		scaffold00998	428594	scaffold000124	1668018
SSR15196	Chr5			105.022	39.75	scaffold02978	242792	scaffold000038	903399
SSR15321	Chr5	6	50.768	62.343	3.434	scaffold01024	2606149	scaffold000048	398738
SSR15818	Chr5	7.9		75.282		scaffold00154	1177/1081929	scaffold000041	1180923
SSR15893	Chr5	7.9		59.011		scaffold00067	136782	scaffold000026	755436
SSR16305	Chr5	6	17.312	34.708		scaffold01335	970598	scaffold000094	558830
SSR17022	Chr5	7.9		5.155		scaffold01376	366139	scaffold000068	748736
SSR17975	Chr5	39	69.671	103.325		scaffold01233	211175	scaffold000038	1733
SSR20434	Chr5	54.5		113.82		scaffold02023	157805	scaffold000033	1309700
SSR20465	Chr5	7.9		38.567		scaffold01080	685453	scaffold000074	830132
SSR20486	Chr5	36.3		102.652		scaffold02653	62875	scaffold000003	40311
SSR21219	Chr5	53.1		109.706		scaffold02511	369093	scaffold000033	1627262
SSR23265	Chr5	35.6		101.577		scaffold00927	2757078	scaffold000003	2282605
SSR26904	Chr5	36.3		101.421		scaffold02653	552463	scaffold000003	520189
SSR19728	Chr5	6		60.366		scaffold03625	610600	multi-copy
AA9B-S	Chr5		52.811			no insilico PCR product		no insilico PCR product
AJ18-S	Chr5		31.735			no insilico PCR product		no insilico PCR product
AO14-S	Chr5		28.734			no insilico PCR product		no insilico PCR product
AW14-S	Chr5		65.689			no insilico PCR product		no insilico PCR product
BC526-S	Chr5		31.997			scaffold01080		scaffold000074
CMGA172	Chr5	17.7				scaffold02653	2632460	scaffold000003	2543647
CMTC47	Chr5	53.1				no hit		no hit
Cs28	Chr5	7.9				scaffold00154	1538807	scaffold000041	1635300
CSWTA04	Chr5	6				scaffold01376	102369	no insilico PCR product
CSWTAAA01	Chr5	7.9	15.069			no insilico PCR product		no insilico PCR product
G14-S	Chr5		72.063			no insilico PCR product		no insilico PCR product
NR19	Chr5		60.998			no insilico PCR product		no insilico PCR product
P14-S	Chr5		27.287			no insilico PCR product		no insilico PCR product
SSR00023	Chr5	6				scaffold01028	172150	scaffold000047	1118515
SSR00134	Chr5	36.3				scaffold01066	946936	scaffold000043	1266646
SSR00170	Chr5	31.3	69.191			no insilico PCR product		scaffold000003	856193
SSR00398	Chr5	7.9				scaffold00164	977846	scaffold000047	1128766
SSR00556	Chr5	27.3				scaffold00635	4172	scaffold000144	1151
SSR00648	Chr5	33.7				scaffold02653	1034660	scaffold000003	598459
SSR00680	Chr5	6				scaffold00444	562067	scaffold000026	1204329
SSR00772	Chr5	21.7			27.086	scaffold01466	2237910	scaffold000003	2050563
SSR01498	Chr5	26.5	68.513			scaffold02653	1600028	scaffold000003	1546146
SSR01534	Chr5	6				scaffold03223	35480	scaffold000026	196150
SSR01610	Chr5	6				scaffold02511	264865	scaffold000047	1636487
SSR01826	Chr5	36.3				scaffold02653	262193	scaffold000003	233781
SSR01859	Chr5	6				scaffold02229	326930	scaffold000047	995036
SSR01904	Chr5	7.9				scaffold02653	158438	scaffold000012	1156902
SSR01957	Chr5	6				scaffold00033	33547	scaffold000161	52385
SSR02166	Chr5	50.3				scaffold01142	217705	no insilico PCR product
SSR02233	Chr5	31.3				scaffold03533	867114	scaffold000032	1222366
SSR02244	Chr5	14.7				scaffold01543	574900	scaffold000003	6226
SSR02322	Chr5	50.3				scaffold01357	195669	scaffold000011_2	56557
SSR02454	Chr5	6				scaffold00542	1657926	scaffold000049	482655
SSR02602	Chr5	6				scaffold02951	307814	scaffold000092	386035
SSR02693	Chr5	7.9				scaffold00762	52207	scaffold000004_2	120022
SSR02788	Chr5	7.9				scaffold02511	50145	scaffold000179	43
SSR02834	Chr5	31.3				scaffold02653	1385149	multi-copy
SSR02934	Chr5	7.9				no insilico PCR product		no insilico PCR product
SSR03529	Chr5	17.7	73.684		26.064	scaffold02653	1572262	scaffold000003	810498
SSR03647	Chr5	6				scaffold00276	8774	multi-copy
SSR03734	Chr5	7.9				scaffold02951	482566	scaffold000092	215394
SSR03943	Chr5	48.4	70.649		43.175	scaffold01142	318918	scaffold000033	39510
SSR04081	Chr5	7.9				scaffold02779	536991	scaffold000172	2383927
SSR04091	Chr5		0			scaffold01335	132578	scaffold000068	123067
SSR04245	Chr5	7.9				scaffold03904	431704	scaffold000137	2156216
SSR04816	Chr5	28.1				scaffold02653	1603578	scaffold000003	1549638
SSR04836	Chr5	6				scaffold02951	1525581	scaffold000049	459121
SSR05513	Chr5	6				no insilico PCR product		no insilico PCR product
SSR05819	Chr5	35.6	19.86			scaffold03639	1736677	scaffold000104	2861187
SSR06303	Chr5	39			39.332	scaffold02978	452322	scaffold000038	414339
SSR06447	Chr5	6	18.429			scaffold01153	183434	multi-copy
SSR06660	Chr5	10.9				scaffold00789	431337	scaffold000003	3107374
SSR06947	Chr5	10.9				scaffold02633	274351	scaffold000230	18375
SSR07184	Chr5	17.7				scaffold02653	1780	scaffold000003	2549266
SSR07284	Chr5	7.9				scaffold01209	531808	scaffold000124	1226738
SSR07369	Chr5	7.9				scaffold01153	1588264	scaffold000047	559144
SSR07531	Chr5	6				scaffold02581	411477	no insilico PCR product
SSR07559	Chr5	6	20.383			scaffold03639	328963	scaffold000104	342018
SSR07711	Chr5	6			0.025	scaffold00438	124775	scaffold000048	417118
SSR07789	Chr5	6				scaffold02951	747318	scaffold000049	1224619
SSR10002	Chr5	6				scaffold02951	747318	scaffold000049	1224619
SSR10542	Chr5	6				scaffold01083	20793	scaffold000027	772348
SSR10720	Chr5	6				scaffold02207	547691	scaffold000026	627049
SSR10725	Chr5				2.318	no insilico PCR product		no insilico PCR product
SSR10795	Chr5	6				scaffold01153	36474	scaffold000047	1296876
SSR10978	Chr5	6				multi-copy		multi-copy
SSR11023	Chr5		21.612			scaffold01080	56907	scaffold000074	610578
SSR11167	Chr5	6	24.589			scaffold02601	170622	scaffold000027	182498
SSR11264	Chr5	7.9	46.95			scaffold00444	331142	scaffold000501	420680
SSR11439	Chr5	13.1				scaffold02633	1003980	scaffold000083	206601
SSR11452	Chr5	6				scaffold01376	102795	multi-copy
SSR11750	Chr5	6				scaffold00368	154212	scaffold000182	70826
SSR11969	Chr5	6				scaffold02951	218067	scaffold000092	472552
SSR12291	Chr5	6				scaffold01028	397464	scaffold000047	1339794
SSR12467	Chr5	6	3.816			scaffold02951	1378917	scaffold000049	604043
SSR12502	Chr5	54.5	71.515			scaffold02023	160736	scaffold000033	1307606
SSR12921	Chr5	6				scaffold02207	304015	scaffold000026	2217820
SSR13078	Chr5	38.3				scaffold02978	961134	scaffold000216	41570
SSR13086	Chr5	6				scaffold01376	280302	scaffold000068	665340
SSR13340	Chr5	6				scaffold01376	10922	multi-copy
SSR13409	Chr5	53.8	71.494			scaffold02023	996514	multi-copy
SSR13495	Chr5	13.1				scaffold00894	173549	scaffold000243	18232
SSR14051	Chr5	6				scaffold02911	27912	scaffold000027	1942806
SSR14180	Chr5	33.7			34.035	scaffold02653	712098	scaffold000003	676341
SSR14517	Chr5	6				scaffold01254	4922	scaffold000104	308872
SSR14608	Chr5	7.9				scaffold00557	484708	scaffold000005	1460295
SSR14611	Chr5	7.9				scaffold02633	690352	multi-copy
SSR14899	Chr5	6				scaffold03639	365366	scaffold000136	88213
SSR15163	Chr5	6				scaffold02609	115672	scaffold000223	46818
SSR15390	Chr5	6				multi-copy		multi-copy
SSR15467	Chr5	48.9				scaffold01142	424787	scaffold000117	428644
SSR15564	Chr5	7.9	17.312			scaffold01543	360735	scaffold000094	31344
SSR16032	Chr5	7.9				scaffold01000	116531	scaffold000049	1570
SSR16068	Chr5	13.1				scaffold01001	542151	scaffold000003	943620
SSR16110	Chr5	7.9	48.21			scaffold00067	35683	scaffold000026	656295
SSR16143	Chr5	54.5				scaffold02023	532171	scaffold000033	943620
SSR16203	Chr5	10.9				scaffold02633	884583	multi-copy
SSR16308	Chr5	7.9				scaffold01335	379095	scaffold000068	7079
SSR16691	Chr5	7.9				scaffold03639	264384	no insilico PCR product
SSR16749	Chr5		0.384			scaffold01376	151564	scaffold000068	536202
SSR16842	Chr5	6				scaffold02951	723874	scaffold000049	1247839
SSR17219	Chr5	7.9				scaffold01277	27942	scaffold000230	272787
SSR17321	Chr5	10.9				scaffold02633	881118	multi-copy
SSR17464	Chr5	13.1	78.542			scaffold03487	828180	scaffold000003	817909
SSR18259	Chr5	36.3				scaffold02653	310247	scaffold000003	279700
SSR18377	Chr5	7.9				scaffold03806	2036618	scaffold000179	5470859
SSR18593	Chr5	6				scaffold00276	180876	scaffold000132	327172
SSR18729	Chr5	6				scaffold01209	278787	multi-copy
SSR18792	Chr5		41.127			scaffold02330	677160	scaffold000124	244456
SSR18914	Chr5		35.045			multi-copy		multi-copy
SSR19172	Chr5	20.1				scaffold02653	2169493	scaffold000003	2106885
SSR19178	Chr5	6				scaffold02805	516554	scaffold000026	3100459
SSR19343	Chr5	59.9			43.175	scaffold02229	251123	scaffold000033	250342
SSR19538	Chr5	10.9				scaffold01335	256562	scaffold000068	127978
SSR19684	Chr5	7.9				multi-copy		multi-copy
SSR19719	Chr5	6				scaffold02951	1392234	scaffold000049	591585
SSR19836	Chr5	6				scaffold02265	252463	multi-copy
SSR19998	Chr5	6				scaffold01079	112203	scaffold000047	595954
SSR20165	Chr5	6			0	scaffold00397	16613	scaffold000180	1215098
SSR20208	Chr5	6				scaffold01153	1394383	scaffold000047	369993
SSR20487	Chr5	6				scaffold00123	295431	scaffold000037	575024
SSR20648	Chr5	6				scaffold00988	230403	scaffold000047	893225
SSR20895	Chr5	7.9				multi-copy		scaffold000037	211673
SSR21291	Chr5	6				scaffold03356	1287092	scaffold000048	1472497
SSR21558	Chr5	7.9				scaffold02951	595310	scaffold000092	97888
SSR21675	Chr5	7.9				scaffold02951	208491	scaffold000129	10599
SSR21861	Chr5	7.9				scaffold01286	121246	scaffold000027	1858600
SSR21918	Chr5	26.5				scaffold03837	99876	scaffold000105	350939
SSR22172	Chr5	0				scaffold01142	2261361	scaffold000047	1426143
SSR22469	Chr5	6				scaffold01998	997975	scaffold000068	5034974
SSR22518	Chr5	7.9				scaffold02581	572911	no insilico PCR product
SSR23101	Chr5	6				scaffold00368	191180	scaffold000182	37660
SSR23132	Chr5	6				scaffold02951	718910	scaffold000026	480353
SSR23148	Chr5	6				scaffold00438	191183	scaffold000048	480872
SSR23615	Chr5	7.9				scaffold02229	219192	scaffold000027	2011873
SSR23706	Chr5	15.5				scaffold01416	105489	scaffold000003	1914611
SSR24278	Chr5	7.9				scaffold00123	110/162863	multi-copy
SSR31415	Chr5	46				scaffold02978	145462	multi-copy
SSR31609	Chr5	6				scaffold02951	458976	scaffold000092	237979
SSR32717	Chr5	6				scaffold03611	342440	scaffold000026	200
SSR33237	Chr5	6				scaffold00276	204974	scaffold000860	3570
UW002466	Chr5				3.48	scaffold00178	152955	scaffold000164	156782
UW083711	Chr5				3.434	scaffold00178	152667	scaffold000164	156871
UW084351	Chr5				0.025	scaffold00366	85040	scaffold000026	1929481
UW084357	Chr5				3.681	scaffold00444	447122	scaffold000026	1316806
UW084461	Chr5				0.025	scaffold01297	12905	scaffold000048	269772
UW084533	Chr5				34.085	scaffold02653	836599	scaffold000003	799893
UW084654	Chr5				0.025	scaffold02581	563283	scaffold000048	1455291
UW084820	Chr5				44.295	scaffold02023	158258	scaffold000033	1309253
UW084823	Chr5				43.175	scaffold02023	511333	scaffold000033	963837
UW084824	Chr5				43.175	scaffold02023	525604	scaffold000033	949533
UW084852	Chr5				2.315	scaffold02581	523922	scaffold000048	1417031
SSR05321	Chr5			22.081		No hit		No hit
SSR20029	Chr5			44.708		No hit		No hit
SSR20075	Chr5			46.886		No hit		No hit
SSR20054	Chr5			65.454		No hit		No hit
SSR00182	Chr5			67.184		scaffold00154	802120	scaffold000041	916500
SSR02118	Chr5			40.852		scaffold01153	675295	multi-copy
SSR04654	Chr5			118.761		scaffold01335	254299	scaffold000068	130246
SSR04973	Chr5			102.352		sca03356-R	1727454	sca000003-L	25158
SSR12222	Chr5			11.619		scaffold01376	329120	scaffold000068	713566
SSR13266	Chr5			111.287		No hit		scaffold000038	1141086
SSR19982	Chr5			69.59		scaffold00154	700963	scaffold000041	774414
SSR21164	Chr5			56.34		scaffold00444	60094	No hit
SSR25222	Chr5			49.027		No hit		scaffold000786	4359
SSR26642	Chr5			28.15		scaffold01153	483553	No hit
CSWCT28	Chr6		95.582	90.849		scaffold00542	3109074	scaffold000045	962020
SSR00004	Chr6	10.8		23.368		scaffold03487	678021	scaffold000028	1131231
SSR00019	Chr6	6.2	27.314	24.286	31.677	scaffold03487	726610	scaffold000028	1084447
SSR00126	Chr6	57.9	70.085	84.743	64.438	scaffold01274		scaffold000025
SSR00193	Chr6	105	26.926	110.305	86.006	scaffold00542	1229	scaffold000002	504924
SSR00233	Chr6	92.5		93.555		scaffold00953	425327	scaffold000002	3371139
SSR00584	Chr6		76.757	80.513		scaffold01943		scaffold000035
SSR01012	Chr6	6.2	17.911	0		scaffold03356	184617	scaffold000030	1152296
SSR01331	Chr6	35.6		35.092		scaffold03904	759288	scaffold000066
SSR01698	Chr6		71.17	71.757		no insilico PCR product		no insilico PCR product
SSR02086	Chr6	39.6		43.657		scaffold02995	19563	scaffold000005	2032299
SSR02309	Chr6		24.92	18.19		scaffold03611	178730	scaffold000058	982850
SSR02460	Chr6	89.8		96.703		scaffold00542	805343	scaffold000002
SSR02764	Chr6			3.618	30.749	scaffold03487	772677	scaffold000028	1016031
SSR03147	Chr6	82.3		110.174		scaffold00927	1980119	multi-copy
SSR06240	Chr6	93.4		99.553		scaffold00542		scaffold000002
SSR06500	Chr6	33.3	40.471	37.89		no in silico PCR product		scaffold000066	414339
SSR07248	Chr6	35.6	40.471	39.784	41.565	scaffold03904	556332	scaffold000137	15656
SSR11985	Chr6	62.5	71.84	71.143	68.095	scaffold01001	222422	scaffold000044
SSR13251	Chr6	84.5	86.271	89.203		scaffold02995	1834576	scaffold000045	198
SSR13941	Chr6	62.5		66.86		scaffold01274	1239489	multi-copy
SSR14652	Chr6	48.7		57.117		scaffold01970	479099	scaffold000121	515335
SSR15955	Chr6	55.7		63.977		scaffold00873	1650187	scaffold000025	376586
SSR16005	Chr6			76.749	70.386	scaffold03611	98977	multi-copy
SSR17909	Chr6	39.6		43.019		scaffold01004	3754465	scaffold000043	176773
SSR18079	Chr6	77.3		84.026		scaffold00927	1503659	no insilico PCR product
SSR18405	Chr6	33.3		36.995		scaffold02208	113756	scaffold000066	586777
SSR19165	Chr6	68		75.234	70.387	scaffold02951	1355864	scaffold000044	89820
SSR19672	Chr6	11.9		16.25		scaffold04100	1422931	scaffold000058	1244867
SSR20218	Chr6	89.8		94.118		scaffold00542	53770	scaffold000171	137554
SSR21186	Chr6	23.8		32.868		scaffold02500	1249863	scaffold000024	2446635
SSR21885	Chr6	68		75.936	70.387	scaffold01066	121246	scaffold000044	66077
SSR21886	Chr6	45.3		44.826		scaffold03078	761534	scaffold000043	1355849
SSR23401	Chr6	77.3		82.207		scaffold01357	462813	scaffold000035	279011
SSR23471	Chr6	6.2		13.166		scaffold03611	1536211	multi-copy
SSR23750	Chr6	102.1		105.854		scaffold00542	2468426	repeats
SSR30353	Chr6	39.6		43.437		scaffold01066	1039410	scaffold000043	1354114
SSR31399	Chr6	39.6		45.736		scaffold01066	859936	no insilico PCR product
SSR33694	Chr6	39.6		43.711		scaffold01066	859913	multi-copy
BC523-S	Chr6		49.046			no insilico PCR product		no insilico PCR product
BC592-S	Chr6		7.31			no insilico PCR product		no insilico PCR product
C31	Chr6	57.9				multi-copy		scaffold000025	1178232
C80	Chr6	57.9				multi-copy		scaffold000025	1178232
CMBR71	Chr6	48.7				no insilico PCR product		scaffold00714
CMTC51	Chr6	57.9				scaffold01274	700160	scaffold000025	962177
Cs41	Chr6	47.4				scaffold02188	9114	scaffold000121	7830
CSWCT05B	Chr6	96.6				scaffold00542	1337310	scaffold000002	2292874
CSWCT10	Chr6	8.4				scaffold03611	1373228	scaffold000030	1636549
CSWCT16	Chr6	54.3	63.569			no insilico PCR product		scaffold01053
CSWCT25	Chr6		92.258			scaffold00927		scaffold000002	3314466
CSWCT25B	Chr6		92.984			scaffold00542		scaffold000002	3314466
CSWCTT14	Chr6		80.744			scaffold02047		scaffold000044
CSWCTT14b	Chr6		80.744			scaffold02047		scaffold000044
CSWGCA01	Chr6		0			no insilico PCR product		no insilico PCR product
I1B-S	Chr6		50.784			no insilico PCR product		no insilico PCR product
J5-S	Chr6		87.663			scaffold00542		scaffold000002
L18-3-S	Chr6		92.984			multi-copy		scaffold000002	3314138
L18-SNP-H19	Chr6		92.984			scaffold00927	3210986	scaffold000045	1068761
SSR00045	Chr6	89.8				scaffold00542	59917	scaffold000171	131191
SSR00062	Chr6	68				scaffold00894		scaffold000020
SSR00083	Chr6	101.5				scaffold01024	289634	scaffold000006	1416713
SSR00158	Chr6	1.8				scaffold01658	1520743	scaffold000010	2264707
SSR00259	Chr6	35.6				scaffold03904	570313	scaffold044274pt
SSR00300	Chr6	51.6	60.405			no insilico PCR product		scaffold000177
SSR00647	Chr6	30.4				scaffold02653	646706	scaffold000043	1349235
SSR00723	Chr6	98.8				scaffold00542	1754313	scaffold000002	1890277
SSR00842	Chr6	48.7				scaffold03356	15657	scaffold000121	145697
SSR00973	Chr6	47.4				scaffold00560	85660	scaffold000521
SSR01101	Chr6	92.5	89.47			scaffold00923	619799	scaffold000002	2325607
SSR01148	Chr6	94.2			82.023	scaffold00542	508024	scaffold000002	3099076
SSR01179	Chr6	53.4				scaffold03611	3494386	scaffold000078	681978
SSR01191	Chr6	3.2				scaffold00995	127406	scaffold000242	44887
SSR01234	Chr6	93.4				scaffold00542	755620	scaffold000002
SSR01569	Chr6	50.5				scaffold02229	1277489	scaffold000051	449369
SSR01582	Chr6	62.5				scaffold01274	1342101	scaffold000025	1585161
SSR01643	Chr6	101.5				scaffold00542		no insilico PCR product
SSR01784	Chr6	6.2				scaffold03611	no in silico PCR product	scaffold000030	1184709
SSR01873	Chr6	102.8				scaffold00542		scaffold000002
SSR01903	Chr6	10.8				scaffold03487	158230	scaffold000028	1633309
SSR02021	Chr6	1.8	12.823			scaffold01044	999882	scaffold000016	1444214
SSR02123	Chr6	62.5				scaffold02588	67013	scaffold000025	21266
SSR02237	Chr6	11.9				scaffold03611	575653	multi-copy
SSR02355	Chr6		27.704			scaffold03487	no in silico PCR product	scaffold000028
SSR02384	Chr6	6.2				scaffold00998	836440	scaffold000030	841920
SSR02385	Chr6	21				scaffold03080	2948865	scaffold000024	14818
SSR02591	Chr6	48.7				scaffold02951	118529	scaffold000217	811385
SSR02780	Chr6	62.5				scaffold03340		multi-copy
SSR02821	Chr6	105				scaffold00542	2886751	no insilico PCR product
SSR02906	Chr6	84.5				scaffold00927	2246198	scaffold000045	121330
SSR02940	Chr6	11.9				scaffold03611	574134	multi-copy
SSR03150	Chr6	103.5				scaffold00542		scaffold000002
SSR03357	Chr6	106.5				scaffold00542	819196	scaffold000002	8138
SSR03527	Chr6	6.2				scaffold03611	1878452	multi-copy
SSR03768	Chr6				43.173	no insilico PCR product		no insilico PCR product
SSR03940	Chr6	24.9	35.539		37.14	scaffold00998	1191242	scaffold000024	2008992
SSR03962	Chr6	59.8			59.672	scaffold01543	670095	multi-copy
SSR04252	Chr6	62.5			68.095	scaffold00873		scaffold000025	1587814
SSR04314	Chr6	101.5				scaffold00542	2294141	scaffold000002	1353235
SSR04610	Chr6	49.7				scaffold02047	657184	scaffold000008	270288
SSR04637	Chr6	39.6				scaffold03904	1348818	multi-copy
SSR04751	Chr6	93.4				scaffold00542	910321	scaffold000002
SSR04910	Chr6	50.5				scaffold00602	842650	scaffold000051	2444653
SSR05195	Chr6	98.8				scaffold00542	1763931	scaffold000002
SSR05210	Chr6	1.4				scaffold01044	1764102	scaffold000016	1597521
SSR05267	Chr6	11.9				scaffold03611	no in silico PCR product	multi-copy
SSR05348	Chr6	57.9				scaffold01274		scaffold000025	1116802
SSR05913	Chr6	54.3				scaffold01053	64446	multi-copy
SSR05946	Chr6	102.1				scaffold00542		scaffold000002	993603
SSR05949	Chr6	58.6				scaffold01274		multi-copy
SSR06270	Chr6	50.5				scaffold00602	377557	scaffold000051	330089
SSR06271	Chr6	106.5				scaffold03735		scaffold000213	76651
SSR06545	Chr6	47.4				scaffold02848	478	scaffold005802pt
SSR06632	Chr6	92.5	88.232			scaffold00542	257918	scaffold000002	390420
SSR06653	Chr6		88.504			scaffold00542	2613412	scaffold000002
SSR07183	Chr6	14.5				scaffold03487	1002238	scaffold000028	1882871
SSR07198	Chr6	11.9				scaffold03611	no in silico PCR product	multi-copy
SSR07291	Chr6	13.2				scaffold03487	67408	scaffold000028	43932
SSR07477	Chr6	106.5				scaffold00542		scaffold000002	69146
SSR07513	Chr6	10.8				scaffold03487	332171	no in silico PCR product
SSR10335	Chr6	43.6	46.851			scaffold00791	4521853	scaffold000248	822979
SSR10466	Chr6				74.968	scaffold00927	552286	scaffold000035	1572631
SSR10476	Chr6	3.2				scaffold03611	3456097	multi-copy
SSR10829	Chr6	33.3			38.286	no in silico PCR product		scaffold000066	289045
SSR10954	Chr6	28			37.2	scaffold00998	503190	scaffold000024	193244
SSR11219	Chr6	6.2			9.088	scaffold03611	2372788	scaffold000030	651997
SSR11244	Chr6	94.2				scaffold00542	1029956	no insilico PCR product
SSR11343	Chr6	6.2	17.721		14.386	scaffold03611	1586707	multi-copy
SSR11556	Chr6	101.5				scaffold00542	257430	scaffold000002	573269
SSR11623	Chr6	46.7				scaffold01196	5503	multi-copy
SSR11858	Chr6	0			3.686	scaffold01044	870481	scaffold000016	1570430
SSR12283	Chr6	50.5				scaffold03159	7564	scaffold000051	343809
SSR12510	Chr6	87.6				scaffold00927		scaffold000045	798303
SSR12833	Chr6	84.5				no insilico PCR product		no insilico PCR product
SSR12834	Chr6	54.3				scaffold02995	619193	scaffold000025	474996
SSR12898	Chr6	86.3				scaffold00927	2801004	scaffold000045	659151
SSR12944	Chr6	87.6				scaffold00927	2899576	scaffold000045
SSR13611	Chr6	89.8				scaffold01019	20157	multi-copy
SSR13741	Chr6	72.3			72.555	scaffold03882	160904	scaffold000044	513
SSR13884	Chr6	37.2	40.453			scaffold02977	1197176	scaffold000253	899761
SSR13996	Chr6				49.386	no insilico PCR product		no insilico PCR product
SSR14001	Chr6	98.8				scaffold00542	1538940	scaffold000002
SSR14008	Chr6	39.6				scaffold00696	468695	no insilico PCR product
SSR14009	Chr6	77.3				scaffold01330	795164	scaffold000035	676341
SSR14061	Chr6	6.2				scaffold03487	551175	scaffold000024	524086
SSR14084	Chr6	10.8				scaffold03487	1031847	multi-copy
SSR14239	Chr6	37.2				scaffold03904	390713	scaffold000137
SSR14290	Chr6	26.6			37.14	scaffold02856	275677	scaffold000024	575306
SSR14536	Chr6	11.9				scaffold03611	480062	scaffold036121pt
SSR14684	Chr6	47.4				scaffold00999	96059	scaffold000226	88213
SSR14859	Chr6	62.5				scaffold01001	130173	multi-copy
SSR14934	Chr6	78.8	77.715			scaffold00927		scaffold000035
SSR14949	Chr6	11.9				scaffold03918	2378391	scaffold000058	1487555
SSR15067	Chr6	46.7	45.214			scaffold02244	65492	no insilico PCR product
SSR15199	Chr6	62.5				scaffold01001	317808	scaffold000044	156530
SSR15238	Chr6	11.9	20.566			scaffold03611	no in silico PCR product	multi-copy
SSR15245	Chr6	6.2				scaffold03611	1679221	scaffold000030
SSR15316	Chr6	85.1				scaffold00927	2605672	scaffold000045	464998
SSR15482	Chr6	82.3				scaffold00927	2024082	scaffold000035
SSR15492	Chr6	47.4				scaffold00791	117624	scaffold000121	398738
SSR15606	Chr6	94.2				scaffold00542		scaffold000171
SSR15802	Chr6	99.9				scaffold00542	2175080	scaffold000002	1469137
SSR16020	Chr6	14.5				scaffold00245	16376	multi-copy
SSR16163	Chr6	1.4			0	scaffold01044	155062	no insilico PCR product
SSR16451	Chr6	28	36.655			no insilico PCR product		multi-copy
SSR16615	Chr6	101.5				scaffold00542/R-1142		multi-copy
SSR16683	Chr6	93.4				scaffold03639	852	scaffold000002	2129099
SSR16882	Chr6	98.8				scaffold00542	2006798	scaffold000012	1766197
SSR16889	Chr6	47.9	46.349			scaffold00714		scaffold000177	52889
SSR16890	Chr6	47.9				scaffold02511	2006798	scaffold000177	748736
SSR17023	Chr6	46.7	46.006			scaffold00095	22439	scaffold000141
SSR17408	Chr6	101.5				scaffold00542	2390107	multi-copy
SSR17448	Chr6	11.9				scaffold03611	no in silico PCR product	multi-copy
SSR17481	Chr6	13.2				scaffold01349	321776	scaffold000028	176636
SSR17604	Chr6	73.8				scaffold00927	281965	no insilico PCR product
SSR17624	Chr6		40.36			scaffold03904	846794	multi-copy
SSR17818	Chr6	66.7				scaffold01001	600994	scaffold000044	434612
SSR17835	Chr6	105				scaffold03611	361049	scaffold000002	124301
SSR17869	Chr6	6.2				scaffold03611	2969770	multi-copy
SSR17962	Chr6	1.8				scaffold01044		scaffold000016	1658219
SSR18208	Chr6	62.5				scaffold02308	74673	scaffold000025	1500304
SSR18251	Chr6	101.5				scaffold00542	2764834	scaffold000002
SSR18289	Chr6	68				scaffold01001	415698	multi-copy
SSR18534	Chr6	50.5	58.507			scaffold03533	229600	scaffold000051	634450
SSR18564	Chr6				51.445	no insilico PCR product		no insilico PCR product
SSR18619	Chr6	55.7				scaffold02229	93996	scaffold000025	71798
SSR18718	Chr6	2.5				scaffold02901	99266	scaffold000016	84842
SSR18780	Chr6	35.6				scaffold03904	648880	scaffold000066	805385
SSR18875	Chr6	11.9				scaffold03904	21565	scaffold000058	597475
SSR18949	Chr6	0				scaffold03611	3342321	scaffold000016	21822
SSR18956	Chr6	80.2				scaffold00927	1795223	scaffold000035
SSR19174	Chr6	56.4				multi-copy		multi-copy
SSR19755	Chr6	93.4			95.73	scaffold00953	610600	scaffold000002	774414
SSR19803	Chr6	53.4				scaffold00551	1452633	scaffold000078	1010858
SSR19842	Chr6	70.2				scaffold03588	252463	scaffold000044	993916
SSR19970	Chr6	78.8				scaffold00927	1360356	scaffold000035	760472
SSR20074	Chr6	49.7				scaffold00602	113259	scaffold000051	675210
SSR20599	Chr6	89.8				scaffold01019	130157	multi-copy
SSR20704	Chr6	105				scaffold01357	3153676	scaffold000002	211682
SSR20721	Chr6	47.4				scaffold00328	106453	scaffold000141	406018
SSR20852	Chr6	6.2				scaffold00998	2681162	no insilico PCR product
SSR20859	Chr6	47.9				scaffold02653	1668256	scaffold000003	1612555
SSR20964	Chr6	47.9				scaffold00542	1369524	scaffold000177	2445830
SSR20993	Chr6	105				scaffold00542	3149089	multi-copy
SSR21115	Chr6	93.4				scaffold00542	245456	scaffold000002	3364253
SSR21318	Chr6	26.6			37.14	scaffold02931	562798	scaffold000024	1524235
SSR21561	Chr6				84.002	scaffold00542	1329091	scaffold000002	2301226
SSR21747	Chr6	49.7			73.96	scaffold00998	318781	multi-copy
SSR21758	Chr6	6.2				scaffold00998	2627504	scaffold000028
SSR21760	Chr6	1.8				scaffold01107	2627171	scaffold000016	1996309
SSR21936	Chr6	84.5			77.039	scaffold01970	813043	scaffold000045	502022
SSR22275	Chr6	1.8				scaffold01543	369454	scaffold000016	1461266
SSR22498	Chr6	95.8				scaffold00542	1303075	scaffold000002	2324909
SSR22801	Chr6	47.4				scaffold00577	252031	scaffold000149	156393
SSR22930	Chr6	48.7				scaffold01110	47223	scaffold000121	1053841
SSR23037	Chr6	11.9				scaffold03611	no in silico PCR product	multi-copy
SSR23109	Chr6	49.7				scaffold00791	718746	scaffold000051	874378
SSR23284	Chr6	78.8				scaffold00927	1567920	scaffold000035	561296
SSR23742	Chr6	106.5				no insilico PCR product		no insilico PCR product
SSR23856	Chr6	81.1				scaffold00927	2117617	scaffold000035	19737
SSR24776	Chr6	10.8				scaffold03487	133794	scaffold000028	1657653
SSR25043	Chr6	80.2				scaffold00927	1851038	scaffold000035	285765
SSR25694	Chr6	1.8				scaffold03132	357787	scaffold000016
SSR27117	Chr6	52.7				scaffold00055		scaffold000078	596193
SSR28064	Chr6	50.5				scaffold00602	362265	scaffold000051	436450
SSR30097	Chr6	75.1				scaffold00927		multi-copy
SSR32912	Chr6	11.9				scaffold03611	871605	multi-copy
SSR32935	Chr6	53.4				scaffold01053		scaffold000078	286355
SSR33284	Chr6	10.8				scaffold03487	942469	scaffold000028
UW039897	Chr6				56.065	scaffold01201	124102	scaffold000078	684994
UW084428	Chr6				60.244	scaffold01053	421821	scaffold000166	136047
UW084569	Chr6				53.853	scaffold03159	621062	scaffold000144	25704
SSR01566	Chr6			58.478		scaffold00035-R	2907	scaffold000078-R	174106
SSR03177	Chr6			30.149		scaffold00542-R	2683429	scaffold000002-R	950432
SSR06424	Chr6			82.812		No hit		scaffold000035	1155098
SSR10449	Chr6			78.017		scaffold00858	445663	scaffold000044	1201832
SSR15516	Chr6			88.222		scaffold01141	2498947	scaffold000045	1713032
SSR16096	Chr6			73.635		scaffold01001	542559	scaffold000044	376252
SSR17133	Chr6			97.544		scaffold01225	1328299	scaffold000002	338
SSR19723	Chr6			92.276		scaffold00542	84304	multi-copy
SSR20680	Chr6			52.432		scaffold02995	17043	scaffold000121	211673
SSR21977	Chr6			49.676		scaffold01970	58562	No hit
SSR26654	Chr6			11.226		No hit		scaffold000030	1487016
SSR30495	Chr6			9.63		scaffold03611	2002120	No hit
SSR00015	Chr7	5.6	75.531	28.9		scaffold03443	84223	scaffold000010	703910
SSR00477	Chr7	60.1		84		scaffold03588	1622469	scaffold000034	26914
SSR03083	Chr7	60.1		90.1		scaffold00055	595238	scaffold000034	424100
SSR03917	Chr7	5.6		0		scaffold03806	3566490	scaffold000113	403793
SSR05682	Chr7			80.4	19.507	scaffold00929	525746	scaffold000006	757858
SSR10461	Chr7	60.1		86.7		scaffold01258		scaffold000006	9835
SSR11742	Chr7	18.9	23.157	49.9		scaffold02047	534563	scaffold000208	30750
SSR12994	Chr7	5.6		23.7		scaffold03588	205743	scaffold000010	41570
SSR14797	Chr7	6.3	0	26.5		scaffold03443	281785	scaffold000010	518238
SSR14861	Chr7	32.2		61.9	7.433	scaffold03967	160291	scaffold000139	186971
SSR18326	Chr7	6.3		42.8		scaffold03306	72058	scaffold000023
SSR18648	Chr7	5.6	10.411	37.3		scaffold00542	4181018	scaffold000010	1475950
SSR18907	Chr7	5.6		41.4		scaffold03577	300756	scaffold000023	1582933
SSR19918	Chr7	5.6		36.6		scaffold01658	1408790	scaffold000010
SSR20063	Chr7	59.3		85.1	21.819	scaffold00602	352151	scaffold000006	16279
BC388-S	Chr7		17.679			scaffold00088		multi-copy
L19-1-S	Chr7		16.365			no insilico PCR product		no insilico PCR product
SSR00001	Chr7	5.6				scaffold02901	124158	scaffold000192	92680
SSR00048	Chr7	29.1				scaffold00793	493865	scaffold000022	173283
SSR00084	Chr7	5.6				scaffold03806	133652	multi-copy
SSR00205	Chr7	48.6				scaffold01416	317800	scaffold000006
SSR00215	Chr7	26				scaffold00793	1138294	scaffold000022	804255
SSR00218	Chr7	5.6				scaffold02219	1842156	scaffold000111	85729
SSR00890	Chr7		5.057			scaffold00927	651596	scaffold000010	1091431
SSR00931	Chr7		11.954			scaffold01390		scaffold000010	2220850
SSR01099	Chr7	6.3				scaffold00542	432901	scaffold000054	1206195
SSR01898	Chr7	50.9				scaffold01416	255276	multi-copy
SSR02432	Chr7	5.6				scaffold03080	1399270	scaffold000023	5808834
SSR03076	Chr7	52.9				scaffold01024	279554	scaffold000006	1406495
SSR03864	Chr7	55				scaffold00551	11203	scaffold000006	1703032
SSR04584	Chr7	13.8				scaffold02046	657184	scaffold000023	2252645
SSR04689	Chr7	5.6	7.827			scaffold01658	71539	scaffold000010	1082322
SSR04704	Chr7	21.1	25.793			scaffold00793	623712	scaffold000022	1549638
SSR04847	Chr7	6.3				scaffold00089	256618	scaffold000023
SSR05271	Chr7				19.059	scaffold00929	301009	scaffold000006	505632
SSR05978	Chr7	5.2				scaffold02046		scaffold000023
SSR06057	Chr7	52.9				scaffold01024	394407	scaffold000006	1519502
SSR06585	Chr7	6.3				scaffold01658		scaffold000010
SSR06609	Chr7	48.6				scaffold00345	257918	scaffold000006	2446603
SSR07473	Chr7	6.3	14.79			scaffold03306	1030290	scaffold000023	295196
SSR07502	Chr7	6.3				scaffold01107	324467	scaffold000010	1532789
SSR10066	Chr7	6.3				scaffold00926	361636	multi-copy
SSR11665	Chr7	25.3				scaffold00793		scaffold000022
SSR11741	Chr7	29.1				scaffold00793	816720	multi-copy
SSR12442	Chr7		33.551			no insilico PCR product		scaffold000126	160051
SSR13189	Chr7	43.2	37.948			no insilico PCR product		scaffold000081
SSR13787	Chr7	58.5				scaffold01079	1550907	no insilico PCR product
SSR13885	Chr7	31.5				no in silico PCR product		scaffold000139	275164
SSR14209	Chr7	5.6				scaffold03866	112639	scaffold000057	107892
SSR14224	Chr7	5.6				scaffold03904	112639	scaffold000010	343662
SSR14606	Chr7	39				no in silico PCR product		scaffold000081	221390
SSR14654	Chr7	52.9				multi-copy		multi-copy
SSR14981	Chr7	5.6	14.784			scaffold01119	12744	scaffold000023	464851
SSR15006	Chr7	56.4				scaffold00929	395409	scaffold000006
SSR15170	Chr7	5.6				scaffold00926	211322	multi-copy
SSR15322	Chr7	51.6				scaffold02633	649423	scaffold000006	264082
SSR15432	Chr7	5.6				scaffold03356	4203047	scaffold000010	879688
SSR15477	Chr7	0				scaffold00927	4530528	scaffold000010	369583
SSR16001	Chr7	5.6	1.311			scaffold01352	98977	multi-copy
SSR16174	Chr7	5.6				scaffold03443	no in silico PCR product	scaffold000010	no in silico PCR product
SSR16591	Chr7	29.1				scaffold00793	539338	no insilico PCR product
SSR17062	Chr7	60.1			26.506	scaffold03588	1019534	scaffold000034	616514
SSR17201	Chr7	5.6				scaffold02633	517630	scaffold000422	272758
SSR17292	Chr7	39.6				scaffold03967	1205581	scaffold000081	240470
SSR17352	Chr7	48.6				scaffold00542	221654	scaffold000006	379191
SSR17933	Chr7	5.6				scaffold00603		scaffold000302
SSR18133	Chr7				13.073	no insilico PCR product		no insilico PCR product
SSR18771	Chr7	35.6			8.599	scaffold03967	913054	scaffold000126	300280
SSR19291	Chr7				0	scaffold02014	92344	scaffold000023	769957
SSR19437	Chr7	6.3				scaffold01001	27699	scaffold000010	1219784
SSR19665	Chr7	25.3				scaffold00793	1422931	scaffold000022	1067094
SSR19835	Chr7	55				scaffold00551	100276	scaffold000006
SSR19844	Chr7	60.1				scaffold03588	1457599/607/614/623	scaffold000034	189419
SSR19963	Chr7	5.6				scaffold01352	72233	scaffold000010	385151
SSR20122	Chr7	60.1				scaffold03588	1576745	scaffold000259
SSR20583	Chr7	6.3				scaffold01019	1257	scaffold000057	406018
SSR21006	Chr7	5.6				scaffold01658	592896	multi-copy
SSR21211	Chr7	56.4				scaffold00929	369093	multi-copy
SSR21708	Chr7	6.3				scaffold03443	242127	scaffold000010	557761
SSR21743	Chr7	48.6				scaffold01416	318781	scaffold000006
SSR22097	Chr7	35.6				scaffold00923	1946579	scaffold000126	742015
SSR22593	Chr7	43.2				scaffold00862	487892	scaffold000123	68195
SSR22643	Chr7	6.3				scaffold03306	159882	scaffold000023	407302
SSR22777	Chr7	5.6				scaffold03487	249853	scaffold000057	52803
SSR22831	Chr7	9.8				scaffold02046	445062	scaffold000012	1812806
SSR22891	Chr7	60.1				scaffold03588	1445041	multi-copy
SSR22901	Chr7	60.1				scaffold03588	1399097	scaffold000034	247622
SSR23250	Chr7	43.2				scaffold03153		scaffold000081	480353
SSR23373	Chr7	60.1				scaffold00930	297050	scaffold000006	419
SSR24720	Chr7	12.5				scaffold02046	506526	scaffold000023	2107036
SSR27320	Chr7	52.9				scaffold00906		scaffold000006
SSR29516	Chr7	43.2				no insilico PCR product		no insilico PCR product
SSR29620	Chr7	5.6				scaffold00696	282565	scaffold000113	1685847
SSR31005	Chr7	56.4				scaffold00929		scaffold000006	733985
SSR33278	Chr7	59.3				scaffold00053	71358	scaffold000006	77914
SSR33395	Chr7	5.6				scaffold00894	942974	scaffold000010
UW084364	Chr7				19.022	scaffold00551	199753	scaffold000006	1015855
UW084615	Chr7				8.599	scaffold03967	969439	scaffold000081	2251
UW084828	Chr7				2.082	scaffold02046	584127	scaffold000023	2181398
UW085071	Chr7				19.447	scaffold01024	57336	scaffold000006	1183285
SSR20011	Chr7			46.8		No hit		No hit
SSR20018	Chr7			15.5		No hit		No hit
SSR20042	Chr7			18.7		No hit		No hit
SSR23722	Chr7			25		No hit		No hit
SSR30647	Chr7			4.8		No hit		No hit
CSWCT15	Chr7			82.2		No hit		No hit
SSR20060	Chr7			67.6		No hit		No hit
SSR23671	Chr7			85.7		No hit		No hit
SSR13188	Chr7			75		scaffold01416	641158	scaffold000006	2323064
SSR20286	Chr7			11.5		scaffold00926	352682	multi-copy

## Sheet: Table S5
Table S5. Cucumber-melon chromosome syntenic relationships inferred from a melon gene-based linkage map ( Deleu et al. 2009) [36].
Primer sequences of boldface typed markers were newly added to Deleu et al. (2009) [36]. Seven markers with no sequence matches in the cucumber genome were not listed in this table.
#	Melon Chromosome	cM	Marker	Cucumber chromosomes	Gy14 scaffold	Gy14 scaffold position	9930 scaffold	9930 scaffold position	Primer F	Primer R
1	I	0	MC216	7	multi-copy		multi-copy
2	I	0	PABP	7	scaffold01658	1387737	Scaffold000010	2135734	GTACGTTGGAAAAGCCCAGA	CGCGTCCTCTAGGTAGCATC
3	I	12	TJ230	7	scaffold01658	733541	Scaffold000010	1495285	CCCCATCAGTAAAGATGATGAA	TTGAAGAAGAAGGTAAGGGAGA
4	I	18	MC279	7	scaffold01658	BLAST	Scaffold000010	BLAST
5	I	18	EST2.26	7	scaffold03443	BLAST	Scaffold000010	BLAST	AGGAGTGACATCTTTGGCGAG	CTCACCAACTTTCCACATCCG
6	I	41	MC134		multi-copy		multi-copy
7	I	41	TJ85	7	scaffold01107	264217	Scaffold000010	58097	AGGACAGCGGAGCTTTTCTT	TGAAATCGAAGTCCACTCTGAA
8	I	63	NR86	7	scaffold00926	682618	Scaffold000054	1143832	GTGACAGTTATCAAGGATGC	AAGGGAATGCATGTGGAC
9	I	63	CE74	7	scaffold02047	533254	Scaffold000208	29441	GGAACGATTTCAAAGTCTTGGTG	ACAACTCTACTGTTTCCGCCATC
10	I	63	TJ233	7	scaffold00793	2647979	Scaffold000022	2314065	CTGGAGGAGGTGGAGTAGCA	TTTAGGCAACAAACCGATACA
11	I	63	CI_66-B03	7	scaffold00926	BLAST	Scaffold000054	961890	TCACAGATAATGAAGATG	TTCAAACTTAATTCCTGCCTTC
12	I	63	A_38-B02	7	scaffold00926	43854	Scaffold000057	565508	CAAGCGAGCTCCTCCCGTTA	TGAGGGGTCATCATCCATGC
13	I	63	TJ58	7	scaffold00793	673839	Scaffold000022	340232	TTGAAGCTTCTTCACCTTCTCTTT	CACCCCACAAGGGTTCAATA
14	I	63	MC309	7	scaffold03967	BLAST	multi-copy
15	I	63	PSI_04-D07	7	scaffold00089	53606	Scaffold000023	895509	TTGGGTCTTCCTACTTTCTTGC	CCTGTCTTAGCTCAGTAGCCTTG
16	I	63	AI_09-G08	7	scaffold02639	BLAST	Scaffold000191	BLAST	TCGAAGCAAAACTTCAGACA	TGATACGCCACATTTGGATG
17	I	63	CE302	7	scaffold02047	240558	Scaffold000107	230640	TCTTTCCAAGTTTCCCCTGTCTAC	GCAACGTGTGAAGTAAGTTTGTCC
18	I	63	Sui1	7	scaffold00089	BLAST	Scaffold000023	BLAST	GTTCCCATCATCACACACCA	CCCCGGAACGAAAGAGTATG
19	I	63	TJ139	7	scaffold00926	751793	Scaffold000054	1072728	AACTAGGCATGTGCAGTTGTTC	AAAAGCTTATCAAATGAAGAATTGAG
20	I	63	MU214	7	scaffold00603	118736	Scaffold000302	6043	GGCCTATGGAAATGCAGTCA	GAAATTGCAATGGCTCTTCA
21	I	63	EST1.16	7	scaffold02047	BLAST	scaffold000143	BLAST	ATTCCTTGCAGCTACGTTGCA	CTAGGCAGCATAATCCCCTGTT
22	I	65	TJ199	7	scaffold03967	BLAST	Scaffold000139	201635	GCGAAAGGAGGTTAGATTTGC	TTATACCCATTTCCCACCTCA
23	I	65	TJ173	7	scaffold00926	599720	Scaffold000054	1238159	CCACAGTGGAGGTACGTAGGA	CCCAACAACAGATTCAATACCC
24	I	65	PSI_35-C01	7	scaffold00793	505557	Scaffold000022	183007	CTACAAGCGTTGCTGGACAA	CCCATGGTGAGGAGCAAATA
25	I	77	FR10P24	7	multi-copy		multi-copy		GATCAGTGAGCCGTGTGCT	GCAGCAAAGAAACAGCATGA
26	I	77	PSI_12-D08	7	scaffold01416	BLAST	Scaffold000006	BLAST	ATGCTCGTTGTCACGGATCAAT	AAACACAGCTAGTTAGCTTCGACA
27	I	77	CE95	7	scaffold00862	534598	Scaffold000123	24487	CTCACATTACTGTTGCAGGTTCA	TCTTTTGGTGTTCCAGGGTACTT
28	I	77	TJ26	7	scaffold00862	BLAST	scaffold000081	BLAST	GGAGATTGGTGCTGTCCTTC	CAAAACGCAAATTGACCAAA
29	I	77	TJ60b		multi-copy		Scaffold000110		GGCCCTCAGGCAGTTTTT	TGCTCCTATGGTTGACCTTTTT
30	I	85	CE220	7	scaffold01024	BLAST	Scaffold000006	BLAST	GTTCTTGATCATAGCCTGTGACG	TTGACATCCACTGTTATCCAACC
31	I	103	TJ27	7	scaffold01024	BLAST	Scaffold000006	1527703	AAGCGGAACAAGCTCATCTC	CAAAAGCATCAATTGCTTGAA
32	I	103	MU466	7	scaffold01024	BLAST	Scaffold000006	BLAST	TTTTCACCCTAACTTTGAAGTGTAAT	ACTCGAAGAATATAACAAACCAAACA
33	I	103	TJ110	7	scaffold01024	BLAST	Scaffold000006	BLAST	CTTCAATCGCTAACCCTCCA	CTGGAACGATCGGAATAGGA
34	I	103	F116	7	scaffold01024	13275	Scaffold000006	1140833	AAGTATTCTTGGCGGAATAG	CGATTTAATTCCAAACTACC
35	I	103	CR25	7	scaffold00551	BLAST	Scaffold000006	BLAST	GGAGTTCAAAGTACCGGAGACGAT	GAAAAATCACCACATCGGCATCTA
36	I	110	HS_06-B12	7	no hit		Scaffold000034	1264686	AAGGGCAGTGAATTTGGATG	CAAGACAATTCAAGGCCAAA
37	I	110	F135	7	scaffold03588	1111966	Scaffold000034	526127	GGCAAACCCTAGCTTCCTCT	GTCGGTGCCAAAACTAATGC
38	I	110	EST6.9	7	scaffold00929	136685	Scaffold000006	350046	GTTGCCTTTGTTTTGGGTCT	CCAACGGTGCAAACAAAGTA
39	I	137	MC294	7	scaffold00053	BLAST	Scaffold000006	BLAST
40	I	137	MC212	7	scaffold03588	BLAST	Scaffold000034	BLAST
41	I	137	CE258	7	scaffold03588	892024	Scaffold000034	740375	ACTGGTTCAACAAGCAAGGAAT	TTGTGACCAAAGAAATGACCAG
42	I	137	TJ191	7	scaffold00929	BLAST	Scaffold000006	BLAST	TCAAGATCATGTTCGCAGTTG	AAGAAGACAAGCAAAGCAAAGG
43	I	137	EST5.27	7	scaffold03588	1120356	Scaffold000034	517731	CGACCTCATGGAGCGAGAAT	CACAGCGAGTCCAAGGAATTG
44	I	137	TJ138	7	scaffold03588	BLAST	Scaffold000034	BLAST	AAAATGAAAACTCTTCGGCAAG	AAAACCCTTCTTGCCCTTGT
45	I	137	CE250	7	scaffold00929	99451	Scaffold000006	312135	ACCACAGAACAAACAACAACAGG	CTCTGATAGGCTGGGTTTCCTTA
46	I	141	CR34	7	scaffold03588	972978	Scaffold000034	662045	GGAGGGAACTATTTTCACCGTCAC	TTCCACAGACGACCTAGTCTCCAC
47	II	0	CR14	not mapped	scaffold00013	24338	Scaffold000706	950	TCACCCATTGCCTTCTCTTTATCA	CATTTTATTGTCCAAAGCCCACCT
48	II	0	F216	1	scaffold01251	BLAST	Scaffold000005	BLAST	CCCCGTCGGATTTGAGCTTC	TGGAGGACGCTTCTAATTCC
49	II	0	MC340	1	multi-copy		multi-copy
50	II	0	CE253	1	scaffold02698	390023	Scaffold000005	2357392	AATCTGAATGCACTGCTGAAGAG	CAATCCCTTGTCGTAGTTTTCCT
51	II	10	CM149	1	scaffold02978	BLAST	scaffold000216	BLAST
52	II	32	TJ61	1	scaffold01079	831614	Scaffold000050	1041888	TTTCAAAAAGCGAACCAGCTA	TCGGACTCGATTACCAAACA
53	II	32	MC051	1	scaffold01079	BLAST	Scaffold000050	BLAST
54	II	32	MU357	1	scaffold01079	379204	Scaffold000050	597586	GACAAGGATTTCAGCAGCAC	CTGAGGATGTTGCACAGGAA
55	II	32	MU263	1	scaffold01079	960220	Scaffold000050	1169473	CATCAAGCATATGTCCCCTGA	AATCACCAACAGGGCAGAGT
56	II	38	PS_10-C09	1	scaffold03577	373361	Scaffold000019	1331873	CGCCTGGCTTCCTATTACTG	TGCAAAGACCAACATGCTTC
57	II	38	FR13J11	1	scaffold01079	1540425	Scaffold000019	83098	GCATCTCTCTTTTTCATTCGTTT	TCCTTCCACATACGCCTCTC
58	II	38	PSI_21-H12	1	scaffold03577	1548418	Scaffold000019	2489697	CTCCTCTTCATTGTTCGAG	CCCTTCTCCACATGATCC
59	II	38	CE97	1	scaffold03577	161859	Scaffold000019	1121438	AGGATCTCGAAAGTGGTTCAATG	GCTCAGTGCTGACATCCTGTAAA
60	II	38	EST1.41	1	scaffold01079	767897	Scaffold000050	979343	CGACGATCAGATCTCCGAGT	AGAATTGCCCCATTAAGAAG
61	II	38	EST12.74	1	no hit		Scaffold000077	116874	TCTTAAGAAATCTGGTTTTATGACCTT	GGAATAATCCCCACTGCACA
62	II	38	EST5.79	1	scaffold00674	136482	Scaffold000165	118246	AGGACCACTGCACAGGCATT	CTCACATCATCGGGATCCAACT
63	II	38	eIF4(iso)G	1	scaffold01179	15698	Scaffold000077	216457	TATGCTCCATGACGCAGGTA	CCTGTTCTTTGTAGCCACCTT
64	II	45	CE75	1	scaffold00905	234618	Scaffold000072	437469	AAGCATCATCTTCAGGGTTTCAG	ACCTCATTGCAGCTTTGATCTTC
65	II	45	CE132	1	scaffold02641	174498	Scaffold000072	939950	AATTCGAAGCTATGTCACTGTGC	TCGTCTCGAGCTCTTTCTACCTT
66	II	45	A_28-F05	1	scaffold03264	12171	Scaffold000039	176562	GAAATGGGGCTGCATGTATT	GTGGCCAAGAAAGCTTGAAT
67	II	45	TJ24	1	scaffold03504	60031	Scaffold000077	732371	AAACACGGGCTTGAAGAAAA	CCCAGAAGGTGAGAGAGACCT
68	II	45	PSI_03-B09	1	scaffold00905	354119	Scaffold000072	553637	ATACGTATGCGGTGATGCAA	AACCTCTGCCTCGCTAAGAA
69	II	45	P6.47	1	scaffold00905	249963	Scaffold000072	451296	AATCTGGACATTACTCGACAACAA	GGATGAAAAGGGCATCTCAC
70	II	51	MC273	1	multi-copy		Scaffold000013
71	II	51	TJ223	1	scaffold01357	1442229	Scaffold000015	1901035	CCTCTCTCTTTCCCCACCTC	ATTCCTTGGAGACGTTGGTG
72	II	51	CE100	1	scaffold01357	1858277	Scaffold000015	2305532	GATGCTCTGTCTTTCACTCCAAAA	CCTATCTATGGAAGCGTCGGTATC
73	II	76	MC332	1	repeats		repeats
74	II	76	MC248	1	scaffold01357	BLAST	Scaffold000015	BLAST
75	II	76	CE87	1	scaffold01357	717707	Scaffold000015	1181372	CTCTGCTTTTACTCCTCCCCATT	TCTCCCACTCTCAACAACAGTCA
76	II	90	MC376	1	scaffold01141	BLAST	Scaffold000015	BLAST
77	II	90	MC252	1	scaffold01141	45753	Scaffold000015	42875	AGGTCCAACCTCCTCAAGGT	TCGGAAGGAGCAGTTATTCG
78	III	0	CE284	6	scaffold01044	764498	Scaffold000016	1673790	AGCTCGAGAAAATCCTACTGGAA	CCTTTATAGCCATGAGAGCCCTA
79	III	0	MC127	2	scaffold00888	BLAST	Scaffold000017	BLAST
80	III	0	CE198	2	scaffold00888	891323	Scaffold000017	870849	TTTATGGTCCATTTCGTGAAGC	AGGGACTCCATCATCACCTTTT
81	III	0	CE98	6	scaffold01044	1069246	Scaffold000016	1377584	GATTGCTTGTCATCTTGGTTGGT	CTGCTCGAAATGAGGCTTACAAT
82	III	0	EST12.96	6	scaffold01044	BLAST	Scaffold000016	BLAST	CATTTGTTATCAAAGCGAATGA	AGGTGAACCCACACAAGGAG
83	III	9	CE232	6	scaffold01044	1403798	Scaffold000016	1052154	GGACTGTGGTCAATGTCCATTTTA	CCACTTCAAAATCAGGATCATCAC
84	III	20	EST1.50	6	scaffold03611	1809251	Scaffold000030	1208842	ATAACATCTCCGACTTCAGAT	GTATACAACTAGGCATTTAGATATT
85	III	20	CE268	6	scaffold03611	3295559	Scaffold000820	2951	GAAAACGAGATTCTGGGACTGA	TTTTGTAGGCTTTCGGTGCTTA
86	III	20	TJ12b	6	scaffold01044	437799	Scaffold000016	1999646	TCCACCCAAACAGTTCTTGA	CCAATGGAGTTTTCCCAATG
87	III	20	TJ30	6	scaffold03132	266725	Scaffold000016	862531	TTAGGGAAGGCAATCAATCG	AGGAGGAGGGAATGCTTTGT
88	III	20	TJ31	2	scaffold01144	2669434	Scaffold000017	1117482	GAGGCCTCCTCAGCTCTACA	AGCCCATTAGCACAAGCTGA
89	III	20	MC244	not mapped	multi-copy		multi-copy
90	III	20	FR13C9	6	multi-copy		repeats		TGGCTCCTTCACCACTCTCT	AGAGGCTCTGTCCGTTCAAA
91	III	20	A_21-C11	6	multi-copy		Scaffold000030	1074049	CTGGATGAGAAAATGCGAGA	CCATGGCTTATCAAGAAGAGA
92	III	20	CM11	6	scaffold03132	BLAST	Scaffold000016	BLAST
93	III	24	AI_33-H11	6	scaffold01053	427588	Scaffold000166	141872	GGTTTTGCTTTCTTGGGAGA	GCCGTCGTGGATTTCATAAT
94	III	24	MC054	6	scaffold00791	BLAST	Scaffold000051	BLAST
95	III	30	EST6.15	6	scaffold03159	BLAST	Scaffold000051	BLAST	AAAAGCTGCAAAATCGCCTC	GGTCGAGCGTTTGCCTGCAT
96	III	30	CE210	6	scaffold00602	458009	Scaffold000051	354696	GATGTTTCTCAATGGGAGTCTCAA	CCATCATGTGACCAACTAACAACA
97	III	57	TJ208	2	scaffold01132	37365	Scaffold000240	32599	ATAAATGGGTCATCGGAGGAG	GGTGGTGAATTAATGGAAGCA
98	III	57	MC296-EST	2	scaffold01144	BLAST	Scaffold000017	BLAST	TCAGTTTTCCACCATTGAAGC	TCTGAAACTCAAACTTGCTGGA
99	III	65	CE138	2	scaffold01144	1471411	Scaffold000017	2398706	CTGATTCCGATCAATCAAACAGTC	TATCCAGTTCTGGTTTCGTGATGT
100	III	65	AI_17-B12	2	scaffold01144	1661639	Scaffold000017	2218287	GTAAAGACAACCCCGCAATC	AGGACCAGTTCGGACTTGAG
101	III	70	TJ60a	2	scaffold01144	BLAST	Scaffold000110	BLAST	GGCCCTCAGGCAGTTTTT	TGCTCCTATGGTTGACCTTTTT
102	III	70	CE130	2	scaffold01144	BLAST	Scaffold000110	200934	ACAACACCATTATCACCACCAATC	CGTGGTAAAGCTGGTAATGAGCTA
103	III	70	AI_14-F04	2	scaffold01144	BLAST	Scaffold000011_2	BLAST	CATCTTCTTCATCCCTCGAAA	TTCCTCCGACGTTCGTGTA
104	III	75	TJ205	2	scaffold01144	BLAST	Scaffold000011_2	BLAST	GATTCCTTGGGCTTGTACCTC	GCTAAGGAAAGGGTTTGTTCG
105	III	75	MC215-EST	2	scaffold01144	430135	Scaffold000011_2	373041	TCCTAAAACCCCCTTCTTCA	CGCCCTTCATTTTGAGGTAA
106	III	75	F028	2	scaffold01144	BLAST	Scaffold000011_2	BLAST	CGAGGGGAAGTACTTAGTGC	AAATCAAACAAGAGAACTC
107	III	75	TJ125	2	scaffold01144	BLAST	Scaffold000011_2	BLAST	GGAAAACGCAAAATCAGTGAG	CTGAACGTGGACGACATTTTT
108	III	78	EST6.19	2	scaffold04100	BLAST	Scaffold000042	BLAST	GTGGCCTCTATCGTGGTGTTG	GAGGTGGATTCGGAGCCATAT
109	III	78	CE249	2	scaffold04100	BLAST	Scaffold000042	BLAST	GAAGCATGTGAATGCTGTTGAG	TCCGTCATAGTTGCTTTGCTTT
110	III	78	15d_09-D02	2	scaffold04100	BLAST	Scaffold000042	126558	CCGATTTTGGGACGAACCCTCTC	CACAATCGGGTTTGATGAAG
111	III	78	EST5.10	2	scaffold01989	652975	Scaffold000011_2	1459555	TGGCAATGTCAAGGTCTCAA	AGACATTTTTATTATGGATGACACA
112	III	78	TJ10	2	scaffold01144	BLAST	Scaffold000011_2	BLAST	ACGAGGAAAACGCAAAATCA	TGAACGTGGACGACATTTTT
113	III	78	CR46	2	scaffold01989	44045	Scaffold000011_2	855416	TGATTGTGGTGGATTTCACTGCT	GAATGAGCTTCCAAGCTGACCAT
114	III	91	TJ51	2	scaffold04100	939544	Scaffold000042	BLAST	TTCAAGCCTAGTTGTTTCTTGAT	TGTAATCGGTTGAGTAAACAGGA
115	III	91	SSH1N10	2	scaffold04100	939544	Scaffold000042	509337	CCAAATTGGGAATTTTTGTAGG	AAATAATTCCAATCCATTGTTCG
116	IV	0	CE69	3	scaffold02995	3068107	Scaffold000109	95205	CTAGGTTGAACGGATATGGCAAC	GTCTCTGTTGAATCCTCCACCAC
117	IV	14	CE256	3	scaffold02995	1645686	Scaffold000007	685832	GACGATAAGAAGAAGGGATCGAAA	AGGAGTCTTTCCTCCAAGTCATTG
118	IV	14	TJ108	3	scaffold02995	BLAST	Scaffold000007	BLAST	CGTTGGGGACCATAGGAGTT	TTCTCAACCCTCTGCCCTTA
119	IV	14	A_31-E10	3	scaffold02995	2692134	Scaffold000112	350758	TGCTGGACAGGAAAGATTCA	CTCCACAAGGTCCGTTTTGT
120	IV	14	PS_25-E09	3	scaffold02995	2672019	Scaffold000112	331223	TGCGGAATTAGGGTTTTTGA	AACTGCAGCTGCGATTTTCT
121	IV	14	FR18A19	3	scaffold02995	BLAST	Scaffold000007	BLAST	TAGCAATTGGGCAACATCAG	CACAAAGTTCACAAACGAAATAAA
122	IV	14	TJ97	3	scaffold02995	2313113	Scaffold000007	22852	TCACTTCTCTCTCCCCCAAAT	GAGGGAGATTTGAATGGTGGT
123	IV	30	EST12.50	3	scaffold02995	BLAST	Scaffold000007	BLAST	CGGGTTGCCAAATCACTC	ATGTGGACCAATCACAAGCA
124	IV	33	MC220	3	multi-copy		multi-copy
125	IV	57	TJ137	3	scaffold03356	BLAST	Scaffold000007	BLAST	TTCCTCACGTCATTACTGTTTCTC	GCCATTGATGCAAAGAAAGC
126	IV	70	CM47	3	scaffold03356	BLAST	Scaffold000007	BLAST
127	IV	70	46d_11-A08	3	scaffold03356	BLAST	Scaffold000097	BLAST	GAGCGTACGAGAAATACACAAGA	TGAAGGAGGAGGGTTATGTAGG
128	IV	70	MC344	3	scaffold03356	BLAST	Scaffold000097	BLAST
129	IV	72	TJ12a	6	scaffold01044	437799	Scaffold000016	1999646	TCCACCCAAACAGTTCTTGA	CCAATGGAGTTTTCCCAATG
130	IV	72	CE289	3	scaffold01183	19294	Scaffold000004_2	1711412	CTAGGTTTGGCTACACAATCTGCT	AGCTCAATTACAAGCCACAGAAAG
131	IV	72	CE137	3	scaffold00476	BLAST	Scaffold000004_2	BLAST	GAGCGAACAAAGAGAACCTGAA	AGGAGTGATTTCCTCCTCCAAG
132	IV	81	MC211	3	scaffold03356	BLAST	multi-copy
133	IV	81	eIF4A-2	3	scaffold03356	3394886	Scaffold000079	53259	CTGCTACAATGCCTCCTGAAG	TGCTGGCAGCTCTTCAATTAT
134	IV	90	MC284	3	scaffold03356	BLAST	repeats
135	IV	90	CI_35-H04	3	scaffold03356	1210341	Scaffold000008	2434966	TGGGAGTAATGGTAGCCACAG	GATCACACTCACACCTCAAGC
136	IV	90	TJ198	3	scaffold03356	BLAST	scaffold000031	BLAST	CGTGGTGGATGGTAATTTCAC	ATCCCTTCGATTTCGTCAGAT
137	IV	90	PS_18-G09	3	scaffold03356	2882541	Scaffold000031	1309311	GCATTAGTGGGCGATCAACT	TCAGATGCATTACGGTTCCA
138	IV	90	EST1.11	3	scaffold03356	914779	Scaffold000008	2138390	CAAACCTGATGCATTTCCAG	GTAGTGGAACCACGCCAAAC
139	IV	90	CE151	3	scaffold03356	1838660	Scaffold000090	223213	GTGGGTGAGAGTAGATGGTGATTG	CTTCTTCTCCAGCTCTTCCTTACG
140	IV	90	CM122	3	scaffold03356	BLAST	Scaffold000008	BLAST
141	IV	90	TJ53	3	scaffold01110	439907	Scaffold000053	851578	CTACCAGTTGTTGCGGCTCT	TCCCAATTCCATAGCAGAGG
142	IV	90	MC339b	3	scaffold01110	887843	Scaffold000053	397503	CATCAGAGTTGACAGCTGGATACTAC	ATTCTGACTGATCGGTAGTTTATCC
143	IV	90	TJ122	3	scaffold03356	BLAST	Scaffold000090	347768	GCTGTCAATGGAACAGAGGAA	GGCGAAATCTGTTTCCTTTAGA
144	IV	90	TJ106	3	scaffold03356	2008882	Scaffold000090	69407	ACTTCCGCACCAATTGTGAT	ACAACCCAGAAGAACCCAAA
145	IV	90	TJ185	3	scaffold03356	BLAST	Scaffold000090	BLAST	TCCAAAGCCTTTCTTCTTCC	AAACGAAGCCGTTGAGAGAA
146	IV	90	EST12.94	1	scaffold01357	BLAST	scaffold000015	BLAST	CGTCTGAAGTTCCGGAAGAG	GATCTCATCAGGCTCAAATCAA
147	IV	98	MC219	3	scaffold02047	BLAST	Scaffold000008	BLAST
148	IV	104	HS_07-C10	3	scaffold02047	1969388	Scaffold000008	521084	TCTTTCTGAGCATCCCGACT	GCATTCCAAGCAATCCCTTA
149	IV	108	A_23-C03	3	scaffold02047	1241630	Scaffold000135	188256	CTGCTGAGGAATATAGCAGTTCT	CGTGTCTGCAAGAACGAAAG
150	IV	108	TJ134	3	scaffold02047	BLAST	Scaffold000135	BLAST	TCTTTCCTCTGCAAATCCTTCT	TGCTAAAGCTACATGCTGTCCT
151	IV	123	MC060	3	scaffold02977	BLAST	Scaffold000014	BLAST
152	IV	123	MU27	3	scaffold03910	BLAST	Scaffold000014	BLAST	CTTCTTCTATTTTCAATCCTCGTTTCC	CCAGAACACAGCTCACTCCAC
153	IV	127	EST1.21	3	scaffold03810	BLAST	Scaffold000014	1639415	AACCCATCAAGAAGGGTGTG	GAAGTGTAAACCTCAGTGCAAA
154	IV	127	P6.89	3	scaffold01225	649319	Scaffold000014	840025	GCCGCCATATTCTTCACTTC	ATGACCGGAATCGTAACAGC
155	IV	127	CE67	3	scaffold01225	175954	Scaffold000014	1307001	GTATCCCTTGAGTTCTGGCATTG	TTAACTGCATGGATCTTGTCAGC
156	IV	127	CE218	3	scaffold01225	848132	Scaffold000014	651038	AGGGTTCCTGAAGATCTCTTCCTA	CAGGTAGGTTCCATGGTTAAAGAA
157	IV	127	TJ231	3	scaffold02977	495169	Scaffold000014	1623336	TGATTTTTGTTGCTGTGTTGA	CACAAAGCACACATTCCATTG
158	V	0	TJ181	6	scaffold00873	BLAST	scaffold000025	BLAST	CCCCATCTCAATTTGTCACC	AGGTGGAGGAAGGGGTTAAA
159	V	20	TJ184	3	scaffold03356	136862	Scaffold000008	1358806	CACAACAAACTTTTGCCCTCT	TCTTCTCTCTCTCCTCCATTACTCA
160	V	50	CE172	1	scaffold00953	656296	Scaffold000013	635479	GATTCGCAAATCTCTGCCATAAC	TCCACACCAAGTCGAGATCTTTT
161	V	50	EST12.45	1	scaffold01100	270051	Scaffold000235	17666	AAAGTACATGTTACCAAGAAAGAGC	ATTTGCACGCACAACTGAAA
162	V	56	NR101	6	scaffold01274	BLAST	Scaffold000025	BLAST	GCTTGTCTTTGTGTTTGC	GAGAACAAGACTCCTTAATCC
163	V	62	HS_11-A09		multi-copy		multi-copy		GGTCATTGGTAAGGAAGTGG	GTCTGATCTGACTGGATTGC
164	V	62	CE270	6	scaffold01274	480555	Scaffold000025	741534	GAGCTGAAACGAAGAGACAGACAG	GCCAATATAAAAGCAAGTCCAACC
165	V	62	CE195	2	scaffold03882	853534	Scaffold000036	1595529	AGATTCTACATCTTGTGGCTGGTG	CCTCTTTGGAATCGAGTTCTTCAT
166	V	62	EST2.22	2	scaffold03918	112746	Scaffold000210	96393	ATCCCCAGATGTGATTTTGC	TCCTTTTCAGCCTGCACT
167	V	64	MC256	2	multi-copy		multi-copy
168	V	64	TJ92	2	scaffold03882	620344	Scaffold000084	99716	TCAGACTCCATTTCAGAGCCTA	CAAGGAGCTCTCCCCATTATT
169	V	64	TJ129	2	scaffold03882	620344	Scaffold000084	99716	TCAGACTCCATTTCAGAGCCTA	CTTCAACCCCATTTTCTCACA
170	V	64	CE215	2	scaffold03882	330920	Scaffold000084	392681	TTACCCCCAATTCATTCTAGGG	ATCTTCCCATTTCGGTTCAACT
171	V	64	eIF4Eiso	2	scaffold03882	330887	Scaffold000084	392714	CAGGTGAAAATCTGCATTCG	CGTCGAAGAATTTTGGTGGT
172	V	64	CE242	2	scaffold03882	609903	Scaffold000084	109982	TCTTGCTTGACTAGGTTGGATCA	CAGAATAAACTCCCATGGAAACC
173	V	72	CE170	2	scaffold01337	BLAST	Scaffold000018	BLAST	AGTTATCCAGCGGACAAAGTGAG	TATCGTGTTGCCTTGTCTGTTGT
174	V	72	eIF4G	2	scaffold02352	310883	Scaffold000018	1275730	GAGAAAGGCGAAGGGTTCTT	TAAATCGTGACAGCTCATGG
175	V	72	TJ142	2	scaffold01227	BLAST	Scaffold000046_1	1332527	CCTAAACCCATAGCCCTTCA	AAAGAAGGGTTGGAGAAACCA
176	V	72	TJ109	2	scaffold02352	900383	Scaffold000018	BLAST	CCCCCTTTTCTCCTTCTTCTT	GCTCTCATGGGAAACAGAGG
177	V	72	CI_69-A01	2	scaffold01227	740270	Scaffold000046_1	667404	GAAGACACTGAAAGCTCTATGG	GCATTTTGGTGGATGAAAGT
178	V	72	TJ203	2	scaffold01227	BLAST	Scaffold000046_1	BLAST	TGTACCACCAAAATCCTCAGC	GAGGAGGAAGAAGGAAATGGA
179	V	72	MU251	2	scaffold01227	BLAST	Scaffold000046_1	BLAST	GGAGCAACGGATGGTCTTTA	CAAAATTGATTTGTCATCCTAACC
180	V	72	PS_03-B08	2	scaffold01227	BLAST	Scaffold000046_1	BLAST	TCGTGGAGCAACAGTGACA	TACAATCAGGGCAGCAAGTG
181	V	95	F112b	not mapped	scaffold01815	BLAST	scaffold000021	BLAST	CTTCCTCTTTCCCCATCTCC	TACAAAGTTTAAGAGTGTCC
182	V	100	CE221	2	scaffold00995	9377	Scaffold000020	1799492	CTACGATGCTGAGAGCAAGTAAGC	CCGTCAGAAATCCTCAGGTAAAGT
183	V	103	HS_07-C03	2	scaffold00995	828993	Scaffold000031	306733	CCCATGTCTCCGACAAAAGT	CTTCCGCTAGCAAGACCATC
184	VI	0	CR30	3	scaffold02229	5450389	Scaffold000001	2053472	TCACCACCGTCCACTTTCATATTT	AACGACGTTGGATTCGAGAAAATC
185	VI	0	A_21-F09	3	scaffold02229	BLAST	Scaffold000001	1239710	TACTACGCTGCAATTCTCATTC	TCCACTGTTTTGATTGGATCTC
186	VI	6	CE231	3	scaffold01416	161931	Scaffold000006	1857256	CCTCTCACTCTCCCTTCCAATTT	GCCATACCGATCTGTAACACACA
187	VI	12	MC069	3	scaffold02229	BLAST	Scaffold000001	BLAST
188	VI	26	P3.38	3	scaffold02229	BLAST	Scaffold000001	BLAST	CCTCCTTGGAAGATAAGTTGG	TGGTGTGATGTCAATGTGGA
189	VI	26	CE251	3	scaffold02229	3440015	Scaffold000001	4044867	CTCAACATCTCCAAATCCATCAAC	CCTCTGCTCGTCTCTGTAATCTCA
190	VI	26	MC226	3	multi-copy		multi-copy
191	VI	34	PSI_20-A04	3	scaffold02229	2980206	Scaffold000001	4514837	AATCGCGGTTAGGGTTTTCT	CAGCATTATCCAACCCAACA
192	VI	34	TJ124	3	scaffold02229	2496077	Scaffold000001	4990540	GCGTCCTAAAAAGGGATAAGG	ATTTTCACAAAAGGGGGAGAG
193	VI	34	TJ197	3	scaffold02229	BLAST	Scaffold000001	BLAST	TGTCTTCGCATCAATCCTACC	TTTTGAATCACACCCTTCTGC
194	VI	41	MC008	3	multi-copy		multi-copy
195	VI	41	CE194	3	scaffold01139	423010	Scaffold000065	571078	ACTCTTACGGCTACAACCATCCTC	AAGCACTCCTCCAACATACAACAA
196	VI	41	TJ52	3	scaffold02229	1093932	Scaffold000093	208816	GAATCCCCATGATTTGAAGC	TGAACCACTTTCCTCCTCAAG
197	VI	50	MC021	3	scaffold00621	BLAST	Scaffold000085_2	BLAST
198	VI	50	HS_18-A06	3	scaffold02229	BLAST	Scaffold000001	1094727	GCTTGTCCGACGATTTGACT	CCATTCTATGTGCAACTGATGA
199	VI	50	CI_56-B01	3	scaffold00429	BLAST	scaffold000071	BLAST	CAGCCCCTTTCGTCAAAAT	CTTTAAACCGAGACAGCAAG
200	VI	50	SSH9H10	3	scaffold00931	1359509	scaffold000029	623144	CATCGTGGACGAACATGTAG	GGGGGAGATTCCTTTCTCTG
201	VI	50	CE261	3	scaffold00785	424128	Scaffold000138	19252	AGGGAAAGGAAGTACCCAAATG	TTCGGCATAATACCCAATCATC
202	VI	50	AI_15-G04	3	scaffold02229	6584894	Scaffold000001	935781	GGCTATCCTCCAGCAGAAGC	CTTGCATCTGCCACTGTTGG
203	VI	50	CE299	3	scaffold00164	81410	Scaffold000159	13514	TGTGGATGAACCTAACAAAGCAGT	ACGTAACAGATGAGAGCCCAATTT
204	VI	50	CE305	3	scaffold00540	1133218	Scaffold000140	149561	CTCGGAGACAAAATAGTTCCTCAA	GAAATAGGAGCAATCGACATCAAC
205	VI	50	CE216	3	scaffold00582	423713	Scaffold000065	51846	GCAGGAGCTTTGTTAGAGCTTTCT	CCTTAGCAGTCACCTCCAAAGACT
206	VI	50	TJ81	3	scaffold00164	BLAST	scaffold000145	BLAST	CAACCATTCCTCCCATTCAT	CACCACCTGTGACATTGTACG
207	VI	50	CE227	3	scaffold00931	350102	Scaffold000029	1482123	GACAATTCGGAGTCCATCAAAT	GCGATCTACGCAATACATTCAA
208	VI	50	TJ135	3	scaffold00540	769913	Scaffold000150	86838	CCTCCTCCTCCTTTGACTCC	ATTAGATGGATCGGGGAGGT
209	VI	70	TJ14	3	scaffold03080	619653	Scaffold000373	7246	TTCCAATGCCCTAAAGTTGC	CAAGCAAACCAAAGACATGC
210	VI	70	AI_05-H08	3	scaffold03080	300068	Scaffold000099	64228	TAAATCGAAACCGGAGATGG	AGCCGGTATTGTCCTTATCG
211	VI	70	HS_20-C04	3	scaffold03080	BLAST	Scaffold000099	BLAST	CTCCAAGAGAAAACCGTTCG	TGCACTTGGAGAGTTCGACA
212	VI	70	EST5.28	3	scaffold03080	BLAST	Scaffold000099	BLAST	AAACTTTGCCCCTCCTCCCT	AACCCTGGCCAATTCCATATT
213	VI	89	CE262	3	scaffold03080	BLAST	Scaffold000086	BLAST	GCCGACCATTCTGATGATTTAC	CCAAATTCATCAACACCAGGTT
214	VI	97	SSH6B7	3	scaffold03080	1003374	Scaffold000086	416263	GGCCGTGGGGTAAGTTTG	ATTTTGCCACATCAGCTTCC
215	VI	97	TJ132	3	scaffold03080	1985167	Scaffold000070	57147	CCATTCGTCAAGCAAAGCTAC	CAAAGGGTCCCTCAATTTCTC
216	VI	97	TJ178	3	scaffold03080	BLAST	Scaffold000086	BLAST	CATAGAGCATTTGCCGGAGT	TGAAAAGCTAGCATGGATTGG
217	VI	97	CE304	3	scaffold03080	1962677	Scaffold000070	34693	GTCGAGGAAATACGTTCAGGAGTT	CCTATAATCCCAAAATCCCAGTTG
218	VI	97	CE197	3	scaffold03080	1924002	Scaffold000241	54813	GTTCCCGTTCAACTCTTTCCTCT	CATAAGCTATTTCCTGGGCTGAA
219	VI	97	EST1.45	3	scaffold03080	BLAST	Scaffold000086	BLAST	TGCTTCCTAAACTGTAGAGACATCAA	CACGACGTTGTAAAACGACCTTGCGACTCCTGAGCAGTTA
220	VI	97	HS_06-D02	3	scaffold03080	1978218	Scaffold000070	50191	AGCTTGCACATTTTGCTGTG	AATGAGTCTGACAGTGATTCCAC
221	VI	105	MC042	3	scaffold03080	BLAST	Scaffold000070	BLAST
222	VII	5	MC373	4	scaffold02500	BLAST	Scaffold000063	BLAST
223	VII	5	TJ50	4	scaffold02500	BLAST	Scaffold000063	BLAST	TCAACCGTCTTCTCTCCACA	GTCATCGTTGAGTGCCAGAG
224	VII	5	F072	4	scaffold02500	BLAST	Scaffold000063	BLAST	GTGGAGCGTAGTGTAGCATC	TCAATTTGTCTATTGGGCTG
225	VII	8	TJ79	4	scaffold02500	555883	Scaffold000063	302596	CCGATTTAAATATGATACCCTCA	GCCCATGTCAACATATTAGCAA
226	VII	8	AI_05-F11	4	scaffold02500	281610	Scaffold000063	36272	TCGCTAAGATGCACAACACC	AATAGCTGTGCCCTCAGCAC
227	VII	8	A_31-C07	4	scaffold02500	281610	Scaffold000063	BLAST	GTCGCTCTCAACCCTAAACCT	TCAACATCCCGAGAATCTCAC
228	VII	10	A_06-A03	4	scaffold01374	330988	Scaffold000133	245998	AGCTGCTCTAGGGCCTCTGT	GGATTTCTTCGGGCTTGTAA
229	VII	20	CE128	4	scaffold03533	526680	Scaffold000032	894912	GGACAGGCTCTTTTTCATCTTGA	CAGTGACAAACCATTGCTGGTAG
230	VII	20	CE116	4	scaffold03533	385477	Scaffold000032	761146	AGGCTAAGGAATCAACCAAATCAC	GTTAGTGGTGGTCGATACAACAGG
231	VII	20	PSI_26-B12	4	scaffold03533	BLAST	Scaffold000032	BLAST	CAACAATTGGTGAGAAGAGGAA	TGCTGAACGAATTTGAATGG
232	VII	39	MC311	4	scaffold00919	BLAST	Scaffold000009_1	BLAST
233	VII	39	MC044	4	scaffold01000	BLAST	Scaffold000032	BLAST
234	VII	39	CR16	4	scaffold00614	BLAST	scaffold000069	BLAST	TTCCTCTTGAGATCGCTGTGTAAC	CCAGCAGCATAGCTAAGAAACATC
235	VII	39	F271	4	scaffold00614	BLAST	scaffold000015	BLAST	GGAAACGAGTTCGGAAAAGC	TGAAGGATCGACCGTCCTCC
236	VII	39	EST6.69	4	scaffold01000	BLAST	Scaffold000032	BLAST	AGGATGGGCTTTTGTGAATGTT	CCTTGTCATCCAATCCCTGG
237	VII	39	TJ182	4	multi-copy		multi-copy		TTCTTCATAATTCTAAATTTTTCCATC	CCAGGTGGAAGTTTTGCTTC
238	VII	39	TJ227	4	scaffold01000	326348	Scaffold000069	946196	CCCTCGAGAAACCAGCAGTA	CACCTCCGTTTTTCATCACC
239	VII	47	PSI_33-F04	4	scaffol00252	BLAST	Scaffold000040	694481	GTTTTAAGACTCCCAACAGCA	AGAAGAGAACAAGCGCCTCA
240	VII	47	TJ84		multi-copy		multi-copy		GGCATCTGAATGATTATAAACCAA	TCTTGTACCCCTAAGTAGCTTTGAA
241	VII	47	HS_04-F11	4	scaffold01221	289397	Scaffold000012	423996	CCCTCGTGGTAAGCTTGTTC	GCATTGATGGGAAAGTGAGC
242	VII	48	D37937	4	scaffold00930	385554	Scaffold000075	586065	TCATGGATTGCCAGAGTTCA	GTTCCGAGTGGATTTGAAGG
243	VII	48	TJ77	4	scaffold00930	719848	Scaffold000157	BLAST	CGAGGAGGGAAAGGAAAGAG	AGGATCTCTCTTTGCGATGG
244	VII	48	CE252	4	scaffold00930	719848	Scaffold000157	82167	ACCTTCATTCTCTTCTTCGTCCTT	GTGATTTCAGTAGGATTGGATTGG
245	VII	48	NR90	4	scaffold00930	386789	Scaffold000075	587305	CTAACGCTGACCCAACTCTC	GTGGTTGTGAGTTATGAGGAG
246	VII	51	F149		scaffold02229	BLAST	scaffold000001	BLAST	CGACGATGTATTGTGCTTGG	TACCAAAGCCTCACCCTCAA
247	VII	51	F012	4	scaffold00930	138379	Scaffold000075	338782	GTTTGAGGATATTGCTACTC	TTTATGTTGTCGCGTTTAC
248	VII	55	CI_08-C08	4	scaffold00397	105181	Scaffold000133	8944	CATACGTTGGAGGGGATGTC	GGACAGAGGAAAAGGAAGTTTG
249	VII	60	CM139	4	scaffold00919	BLAST	Scaffold000080	BLAST
250	VII	60	CE149	4	scaffold00397	222971	Scaffold000080	106264	TGGTTGTGTCTACTGCGACACTT	TCCACGATGAGGACTACTCACAA
251	VII	69	TJ204	4	scaffold00919	1097821	Scaffold000009_1	531486	CTCTCTTCATTTCCCCTCGTT	TGGCCTGGAAAGTAAGGGTAT
252	VII	76	MU494	4	scaffold00919	2379685	Scaffold000009_1	1831551	TTCAGACGACGAAACAGAGC	GTTACCGCTTCCGACATTTG
253	VII	76	CR33	4	scaffold00919	1878538	Scaffold000009_1	1296862	AATCAAGTTACGCCGCTAAGATTC	GGAAATCCAATCTAATGGTGGAAG
254	VII	76	CE202	4	scaffold00919	2079772	Scaffold000009_1	1530229	AGTTTCTGTTTCCCGTGTGATTC	AGTATAAGCAGGCGATGAACAGC
255	VII	99	PS_19-E06	4	scaffold03256	39294	Scaffold000091	33788	ATTCTCCCCTTCTCCCAAGA	TCCATTAGCTCCACTTGTTGCAC
256	VII	99	EST5.15	4	scaffold02901	BLAST	Scaffold000192	BLAST	GTGATCCCCGACACGGTAAGT	ACGAATGCACGCTTAGCGTA
257	VII	99	AI_16-D09	4	scaffold02901	BLAST	Scaffold000192	BLAST	TGTACCTTCCGATTCTGTGTG	TCAAATCAATCCAGGCAATG
258	VII	99	MC125	4	scaffold00919	BLAST	Scaffold000009_1	BLAST
259	VIII	0	15d_01-B03	6	scaffold00542	BLAST	Scaffold000002	1278160	CCATAAGCTAGGACTTTTGTTAAGG	TGGGAGGAGAATTTGAGCTG
260	VIII	0	CR45	6	scaffold00542	1680956	Scaffold000002	1961073	AGCACAAATTCGTGGAAGTCAAAG	CCAAAATCTTTCCCCACAAGAAAC
261	VIII	3	CE266	6	scaffold00542	2890951	Scaffold000002	746517	GGACTCCTGGAGATCTTGGCTAT	TACGAGCAACTTCAAGAGCAGTG
262	VIII	3	CI_30-A02	6	scaffold00542	2079904	Scaffold000002	1563705	CTGCAGAATCTGACTCAAGGTC	GGGGATGGTGAGTTTCTCTTAC
263	VIII	3	CE279	6	scaffold00542	2079904	Scaffold000002	BLAST	AAGAAGGATTGAGTCCAGAAACG	GACAAATCTGCATGCTCGTAATC
264	VIII	3	F125	6	scaffold00542	2079904	Scaffold000002	BLAST	TCGGCAAGCTCAGAAAAGTC	CAATCATGAGCCACTTATCACC
265	VIII	3	PSI_29-H11	6	scaffold00542	2801959	Scaffold000002	833840	CGTCATCAAAAAGCCTTCAG	GATTCCGAAGGATGCAAAGA
266	VIII	3	F080	6	scaffold00542	BLAST	Scaffold000002	BLAST	CTAACCCAAGGGAAAGCGAC	TCAGTTCCAGCACCAATTGC
267	VIII	3	PSI_29-D11	6	scaffold00542	BLAST	Scaffold000002	BLAST	AGTTCTTCGTTGGTTATGGTCT	TGACACCGAATGGAACAA
268	VIII	3	PS_18-F05	6	scaffold00542	BLAST	Scaffold000002	1217615	CCGGAAACTTTTATTTTCGGTA	CATTCGGTGAACGCTATTTC
269	VIII	6	MC301	6	scaffold00542	BLAST	Scaffold000002	BLAST
270	VIII	6	TJ3	6	scaffold00542	2534825	Scaffold000002	1120385	TGGGCCTACGCTACAAACTT	AGCAGCACAAAAGCACTTCA
271	VIII	9	TJ217	6	scaffold00542	1908715	Scaffold000002	1732885	AGGAGAGAGAGCTCCGAAAAA	CAATTCCACCCTTCCAATTCT
272	VIII	9	46d_30-D01	6	scaffold00542	2366280	Scaffold000002	1284409	CTACCTTACTTCCATTTCCCTCTTC	GATCTTTGGCAGTCAGAGAACTTAG
273	VIII	12	CE283	6	scaffold00542	1271723	Scaffold000002	2356100	CGTCTTTCTCCTCCAATTTTCTTC	ATACTTCTTGGCCACAAGGATAGG
274	VIII	12	TJ128	6	scaffold00542	1522289	Scaffold000002	2114922	ATCAATTGTTCGTGGCATGAG	CTCACCAGCGCTGAGTTTATT
275	VIII	12	X95553	6	scaffold00542	1021196	Scaffold000002	2593658	AAGAGAGGGCCCACTTTGAT	TTGATGACAGGGAAATCCATC
276	VIII	12	HS_25-A10	6	scaffold00542	1041284	Scaffold000002	2574123	TCGAAGAAGGTGTCATTGGA	TGCAGTTCAATCCAAGCAAG
277	VIII	16	MC068	6	scaffold00542	BLAST	Scaffold000002	BLAST
278	VIII	29	TJ2	6	scaffold00927	1944450	Scaffold000035	195135	GAGGAATCCGAGACCACAAC	GCCAAGTGTGTGTTGGAAAA
279	VIII	29	CE260	6	scaffold00927	2085165	Scaffold000035	46102	TGAGAGAGAAGGTCAAATCATTGC	GTTCCTATCTGGCAACAGCTTCTT
280	VIII	29	A_02-A09	6	scaffold00927	2244238	Scaffold000045	119854	TCCAACCAATACATCCACCTC	GTTTAAAGCTGGCTGCGTCT
281	VIII	35	AI_02-A08	6	scaffold00927	2635823	Scaffold000045	494117	CCTCAAGATCTGGAAAGCTCA	GCAACCCGAGATATCAATCG
282	VIII	35	TJ221	6	scaffold00927	2843855	Scaffold000045	701019	CATTGCTTCGTGTTACTGGAGA	GAGATTTACCCACCGCAGAAT
283	VIII	41	AI_21-G05	6	scaffold00927	3119968	Scaffold000045	972588	ACTAGCTTCGGCTCTGGTCA	AGCTCCACCCTCTGGATTCT
284	VIII	41	CR32	6	scaffold00927	3097330	Scaffold000045	950570	AAAGCAGAGGAAAAATTGCAGAGG	CACCAAAGTTGGAGACGAAGAGAG
285	VIII	41	EST1.8	6	scaffold00927	3274641	Scaffold000045	1130468	CAGGCGGAGTGTGAAGAACT	CGGCAATTGAAATGAAAAGC
286	VIII	54	MC356		repeats		repeats
287	VIII	54	MC011	6	scaffold00542	BLAST	Scaffold000002	BLAST
288	VIII	54	MC078	6	scaffold00927	BLAST	multi-copy
289	VIII	54	TJ200	6	scaffold00542	592375/	Scaffold000002	3012630	TGTCCGATGGAACTAATCAGG	TCGAAATTGAAGGAGACGATG
290	VIII	60	A_04-B10	6	scaffold00542	BLAST	Scaffold000002	BLAST	CGGGAAAGCAAACAAGAAAG	CATGAGCGGGGAATCAATAG
291	VIII	60	FR13021	6		BLAST	Scaffold000002	2809640	GCCAAATGAGGTAGGTTTACAT	CCATTGATAGGGCCAGAGAC
292	VIII	68	SSH9H15	not mapped	scaffold00048	BLAST	Scaffold000256	3662	ATTGGAGGGATTCACATCTG	CTTTCAATGGGCCATAGATC
293	VIII	68	F013	4	scaffold02469	683	Scaffold000142	127085	TTCTTACCCTTCTGGAGTCC	CACAGGAACTCCTTGTAAGAACC
294	VIII	68	CE248	4	scaffold00252	691196	Scaffold000040	847008	AGCCGTTACTGTGGATTTTGATAG	ATCGTTCTTGGGAAGGACTCTAAC
295	VIII	68	EST5.81	4	scaffold03312	32904	Scaffold000131	28604	TGCTTTAGTTGTGCTGTCCTGC	TCATCAAACCAGCACCTCCC
296	VIII	68	MC208	4	scaffold01148	BLAST	Scaffold000142	BLAST
297	VIII	77	PSI_25-H03	6	scaffold01001	308118	Scaffold000044	147027	CTTCGCCTCTGAACTCAGAACT	TGAGACCCTTCCATTCCTTG
298	VIII	85	F129	4	scaffold00696	647979	Scaffold000036	428999	AGAGCATTTGCAACCCAATC	GGCCAAAGTAATTTCCACCAC
299	VIII	94	TJ55	4	scaffold00696	BLAST	Scaffold000036	BLAST	ACGCGACGATTTCCCTCT	CAAACAAACCCGGATCAAAG
300	VIII	94	MC138	4	scaffold00696	BLAST	Scaffold000036	BLAST
301	VIII	98	EST2.12	4	scaffold00696	756160	Scaffold000036	323315	CAAAAGAAAAATGGCAAACT	TTAGTAGAAATTAACCAGTCATAA
302	VIII	102	MU68	4	scaffold00696	BLAST	Scaffold000036	BLAST	CTTCTCTCACGCCAGAATCC	CCCCAGTTACGACTCATGCT
303	IX	8	CE129	5	scaffold02023	BLAST	Scaffold000033	BLAST	TAGAATTGCTACCGCAGTGTGAA	TTGAGCACTCATCCAAAATAGCC
304	IX	13	MC092	5	scaffold02023	BLAST	Scaffold000033	BLAST
305	IX	13	TJ186	5	scaffold02023	627001	Scaffold000033	850951	GCAATGGACGAATCGGTAAT	TGAATGATATAATAAAACGAGGAAGG
306	IX	13	EST5.64	5	scaffold02023	BLAST	Scaffold000033	BLAST	CTTTGCAGGGCATTTCGAT	AAAACCACATGTTTCAATGTATCAG
307	IX	35	EST6.81	5	scaffol02581	BLAST	scaffold000048	BLAST	TATCTCTATCTTGGTATTAGCGATG	TGTTAAAGTTTGCATATTGTTGG
308	IX	35	CE235	5	scaffold03223	3636	Scaffold000026	165941	CTTCATAAACCCTAATCCCAATCC	AAGAGAACGCTATCAGCTTCAAGA
309	IX	35	CR48	5	scaffold02207	117476	Scaffold000026	2421630	TGTTCTTCACCGATTTCTCTCTGC	CCTGTCTCGCTCGTTTATCTCGTA
310	IX	35	PSI_23-G11	5	scaffold00444	171488	Scaffold000026	1663536	TCCTCGACTTTCTCATCAACA	TCCATGCTTCCTCTGGATGT
311	IX	35	SSH9H13	5	scaffold01209	BLAST	scaffold000124	BLAST	GCAAGCAAGCACAGAGAGTG	CAGCTTCGATCTCGTCCAAT
312	IX	35	CE265	5	scaffold00154	723606	Scaffold000041	796622	TCTCCCTCCAAATCTCTCTCTCTC	AAACGAAACACCGCTAGTTACACA
313	IX	35	CE77	5	scaffold00154	534608	Scaffold000041	610489	ATCGCCATGTATTTCTCTGCTACA	CATCCACATCTGAATCTTTCAACC
314	IX	35	F036	5	scaffold00444	131144	Scaffold000026	1701447	CAAAAGCTGAAGAGTTTACC	GACATATAGACATGGTTTCAGC
315	IX	35	TJ150	5	scaffold00438	191652	Scaffold000048	480978	ACACACCTAATCTCCCTACCTTC	CTCAAACAACGTCAGCTGGT
316	IX	35	TJ177	5	scaffold00154	183080	Scaffold000041	268147	ATCCCCAAGTTGGAAATCAA	GCAGGAGGAATTCGGTGAT
317	IX	35	CM98	5	scaffold02609	BLAST	Scaffold000223	BLAST
318	IX	35	EST6.71	5	scaffold00444	442249	Scaffold000026	1321650	GCTGGCCCTTGTGATGAAGA	TTTGCTGAAGAGAAAAGGTGCA
319	IX	35	Z37543	5	scaffold01209	283300	Scaffold000124	213963	ATGAGCTAGCACAGGCAGGT	TTTTCTTGGCTTTGCTCACA
320	IX	35	TJ66	5	scaffold00438	93473	Scaffold000048	389483	TGAACTAAACCCATGTGGAAAA	TTGAATTGGGGTTTTGAGTTG
321	IX	61	TJ56	5	scaffold01153	1563541	Scaffold000047	535036	CCCGGAAAATCTGAGATCG	CCACCCACTAATTCCAGCAT
322	IX	64	PSI_21-D01	5	scaffold00988	39797	Scaffold000047	701894	CGGGAAAGCAAACAAGAAAG	CATGAGCGGGGAATCAATAG
323	IX	69	CM91	5	scaffold01153	BLAST	Scaffold000047	BLAST
324	IX	76	MC325	5	scaffold02951	78408	Scaffold000009_2	BLAST
325	IX	97	CR26	5	scaffold01028	308068	Scaffold000047	1252643	CCATTAAACCTCATCCGATACCAT	CCCCTTATCTTAAAAGCAGCAGAA
326	IX	97	AB125975	5	scaffold01028	BLAST	Scaffold000047	BLAST	AACGACGACGAGTTCTCACC	TCCAACTTATGACCAGAAAATCA
327	IX	97	MU549	5	scaffold02951	78408	Scaffold000009_2	267042	TGGAGTACAAATTGAACGAATATAA	GGGCAGTACTCGAGAATCGT
328	IX	99	CE94	5	scaffold01376	121271	Scaffold000068	506095	TTCACAGTCAATGTACCCCAGAAT	GACTCCACTGGTTTAGGAGGAAGA
329	IX	99	CE214	5	scaffold01335	9760	Scaffold000068	374150	GGAGTGAACTCAATCTCAATGGAC	GCTTCTAGGAGGGTAGAAAACTGG
330	IX	99	CE184	5	scaffold01376	BLAST	Scaffold000068	BLAST	CCGAGAGATCGATTTGCTTACAC	AACTGCATGGTTTCTCAAAGAGC
331	IX	99	EST1.17	5	scaffold01376	BLAST	Scaffold000068	BLAST	ATTCGCACCGCTCTTAGCC	CGGGTTCCCTTTTCGCTAAC
332	IX	101	MC237		multi-copy		multi-copy
333	X	0	HS_23-E06	5	scaffold02653	1216701	Scaffold000003	BLAST	ATCGGAAGTGTTAAGCAGCA	AACGTTAAGAAGATTGGCCTTC
334	X	0	TJ86	5	scaffold02653	1043136	Scaffold000003	1000303	TCCACTTTTCTCAGGCCACT	CAATTGTTCAAAGCCTTGATGT
335	X	0	CE307	5	scaffold02653	1216701	Scaffold000003	1172179	TGAGTACAAGTTCGTCATTCGACA	CATTTGATGCAGAGTTGATCACAG
336	X	0	TJ82	5	scaffold02653	1043136	Scaffold000003	1000303	TCCACTTTTCTCAGGCCACT	CAATTGTTCAAAGCCTTGATGT
337	X	0	PS_40-E11	5	scaffold02653	1508984	Scaffold000003	1455092	TATCACGTGCCAGACGACAT	TTGACCTCCCCGTCACTAAC
338	X	5	TJ78	5	scaffold02653	587373	Scaffold000003	554530	TCCCAATTCTTTCCACCAAA	CGGAATTGAGATGGGGAATA
339	X	5	MC149	5	scaffold02978	BLAST	Scaffold000216	BLAST
340	X	5	cr10	5	scaffold02978	992022	Scaffold000216	72314	TCACCGAGATCTAAAACCCCAAAA	ACACCAGGCCACGTATCTTCATTT
341	X	5	PSI_35-F11	5	scaffold02653	702409	Scaffold000003	666698	AGAAATCGCTACCGCATCAGC	TGATCCTCAAACCTCCACATC
342	X	5	TJ175	5	scaffold02653	BLAST	Scaffold000003	BLAST	GGCCCGATCCAGACTTTTTA	CAATTTTCATCAATCCATCAACTC
343	X	5	PS_33-E12	5	scaffold02653	32327	Scaffold000003	10347	AGTTGTAGTTTGCGGAGGAGA	GCGTAGTTGAGAGTATAGGATAAACC
344	X	5	EST1.10	5	scaffold02978	317032	Scaffold000038	974167	CCAAATGTTGATGCAGAAGCC	TTGCGAAATCATCGTGAGTGTT
345	X	17	MC017		multi-copy		multi-copy
346	X	33	MU495	5	scaffold02653	2185038	Scaffold000003	2122011	ATGCCAATGGAAGCGTTAAG	CCTTCGCTTTTCATCCATGT
347	X	35	TJ228	5	scaffold00789	47892	Scaffold000003	2727872	TCTGATCGGAAAACCCACTT	GCCAAGAATTTTCCCAACAT
348	X	54	MC112	5	scaffold00789	BLAST	Scaffold000003	BLAST
349	X	54	TJ220	5	scaffold03639	503027	Scaffold000136	276404	GGCTTCTTTGCAAAACGTGAT	CCAAATTCACCACGAACAATC
350	X	54	TJ49	5	scaffold01080	733171	Scaffold000104	4442	TCACACCCTTTAACTTTTCTCTCC	TCGATGAAGCTGAATGGAAG
351	X	54	TJ232	5	scaffold00789	354648	Scaffold000003	3034398	CATCCATTCCCTCTCCCTCT	ATGACGGATTTGACGAGGAC
352	X	54	F088	5	scaffold01221	BLAST	scaffold000012	BLAST	GAGGGAGAAACAAAACCAAC	TCCAACTCACCTGGTCCCTC
353	X	54	AI_38-B09	5	scaffold00123	41085	Scaffold000037	334886	CAAAGAAACACCATGCAACG	CAAAGGAGGGAGAACCATCA
354	X	54	MC067	5	scaffold01153	BLAST	Scaffold000094	BLAST
355	X	54	CM40	5	scaffold03639	BLAST	Scaffold000189	BLAST
356	X	54	TJ116	5	scaffold01153	836365	Scaffold000094 and R	386707	GAACGCCATTTCCGTTTCTA	CCATGGTTGTTATGCTCTCG
357	X	54	EST5.29	5	scaffold03639	571817	Scaffold000136	348173	GTGACTTTCGGGCTGTTTCT	TTTTTCGGGAAATTACCCATT
358	X	54	P11.25	5	scaffold01080	338582	Scaffold000074	497713	TGATGGTCACACTCTCACTGC	CCTCTCTACCCTCTCCCAAGA
359	X	54	TJ101	5	scaffold01153	BLAST	scaffold000047	BLAST	TCTAGACCTGTCTTCCCTCAGC	TGGCTATGGCTATGGCTAAAC
360	XI	0	TJ33	2	scaffold00934	314224	Scaffold000176	125166	GGAAGCTTCATTTGGGTCTATG	GGAGGAGGATGAAGATGAAGC
361	XI	8	MC146	2	scaffold00934	BLAST	Scaffold000176	BLAST
362	XI	8	EST5.50	1	scaffold01079	767897	Scaffold000050	979343	CGACGATCAGATCTCCGAGT	AGAATTGCCCCATTAAGAAG
363	XI	8	TJ183	2	scaffold02219	BLAST	Scaffold000111	BLAST	TGTTGAAAAGAGGGGAAAAGG	GTATGCCCGTCGGAAACTC
364	XI	8	TJ210	2	scaffold03625	640332	Scaffold000155	83425	TCAACTCGTGAATTTCCTCGT	CAACTCCATCTCTACCGACCA
365	XI	8	TJ63	2	scaffold01999	BLAST	scaffold000082	BLAST	CCATTCATCTCCTCCTCAATTC	GGCGGCAAGTTTAAAGAACC
366	XI	8	CE286	2	scaffold00934	68652	Scaffold000181	57863	ATGGTTACTCCTGGAGCTGAGAG	CTCACCATCACCAGTGTACTTCC
367	XI	8	A_02-H01	2	scaffold03625	BLAST	scaffold000101	BLAST	GGTTAACAAACGAGACCTACACG	CCCTTCACCGTTTGAAGATG
368	XI	8	CI_30-G03	2	scaffold02219	609656	Scaffold000111	142977	ATTGGGTAAAACTGCTGGGAAG	TGATACAAAAGGGTGGGTTG
369	XI	20	EST12.53	2	scaffold00934	799614	Scaffold000061	59331	TGGATCATTAAGTTTGTTTAGCAAT	GCTAGAAAATTCAAGTATGCAAAAG
370	XI	31	MC264	not mapped	scaffold02980	BLAST	no hit		AGCATCATTGTTGTTAATGGAA	CTGTCCATGTTACCTTGTCAGAA
371	XI	31	MC375		multi-copy		multi-copy
372	XI	34	FR15A2	6	scaffold03904	BLAST	scaffold000571	BLAST	GGCTTTAGGTGGGCTTGAG	AATGATTATTGAGAAACGACGTAAA
373	XI	34	CE84	6	scafoold03837	BLAST	scaffold000105	BLAST	ATATACACACACCACACCCCTTCA	CAGGGAACTCAACACCACAAATAG
374	XI	34	CE209	6	scaffold03904	337921	Scaffold000137	205324	CATTCTGGTTGCTTACAAAGATGG	TCAGCTACTGGATGTGATTGTTGA
375	XI	34	CE193	6	scaffold00998	BLAST	Scaffold000024	BLAST	GTTAGGCACTGCGAATCTTGTTA	CCAAAAATCCTGCTCCTTGTTAC
376	XI	34	eIF4A-1	6	scaffold01024	BLAST	scaffold000006	BLAST	TGCCGCTGCTACACTTAACTT	GACTGGGCTTGTTGGATTACA
377	XI	34	CE273	6	scaffold00998	2206616	Scaffold000024	1843957	AAAAAGGCAGTAGCAGTCCATTG	CCTTTATCGAACCCAAAACCTTC
378	XI	42	MC231	6	scaffold03611	BLAST	scaffold000058	BLAST
379	XI	42	CE225	6	scaffold03611	BLAST	scaffold000058	BLAST	CTTTCCCTTTCCCTTTCAATTC	TTCAACCACCTTGTTCACTGTC
380	XI	42	PS_24-E03	6	scaffold01196	158530	Scaffold000043	121052	CACGCGTTTCTTCTTCTCTC	CGACGACGAATCTAACTTCC
381	XI	42	TJ164	6	scaffold02188	BLAST	scaffold000121	BLAST	CACTACAAATTTCCCTTCTTCATC	GAACACGTTCTTATGGCGTCT
382	XI	42	PSI_41-B07	6	scaffold03904	BLAST	scaffold000137	BLAST	GGGACAACAGATGCCACTTT	TGGCAGCAGTAGGTCTTTGA
383	XI	66	EST6.79	6		BLAST	Scaffold000028	434018	ACGGATGCTATGAGGGAGTC	AAAAATCTGCAGTGCCCCTA
384	XI	66	NR89	6	scaffold01044	49277	Scaffold000016	2378789	CACTACCTTAAAACAGAATTG	GGACAATTTAGGGAGGATC
385	XI	66	MC349	6	scaffold01001	BLAST	scaffold000044	BLAST
386	XI	66	PSI_35-H10	6	scaffold00998	2643881	Scaffold000028	110400	CGACACACAATCTTTTGACA	CGAGCTCGTAGACATTAGTCAC
387	XI	71	MC093	6	scaffold03487	BLAST	Scaffold000028	BLAST
388	XI	93	A_08-D10	6	scaffold03487	502700	Scaffold000028	1301196	TGAGAAGGTGGCATCACTTG	AATTATGGTACGGGCTGGTC
389	XI	93	15d_27-B02	6	scaffold03487	868311	Scaffold000028	922769	AACCCAAAAGCTCAAACCAA	AACCATCCTGGGAGGAACTT
390	XI	93	TJ145	6	scaffold03487	BLAST	Scaffold000028	BLAST	AGGAGAGGGAAGGTTTGCAT	TACTGCTCCATTCCCTCGTT
391	XI	93	TJ147	6	scaffold03487	58759	Scaffold000028	1731695	GAAAGGTAGGAAGAAAGTGAAGA	ACTCTTGAAGCTGACCGATG
392	XI	93	MC265	6	scaffold03487	BLAST	Scaffold000028	BLAST
393	XI	93	AI_13-G03	6	scaffold03611	BLAST	Scaffold000058	BLAST	GTCACTTGGTCCTTTTTGCT	GGGCCAGTTTCAAAGATAAG
394	XI	98	EST2.75	6	scaffold03611	279144	Scaffold000058	892095	ATGCACCAAAAGGGACAATC	TTTTTCATCACATTCATTACCATTT
395	XII	0	MC132	1	scaffold01543	BLAST	Scaffold000129	BLAST
396	XII	0	PSI_22-B02	1	scaffold01543	BLAST	Scaffold000129	BLAST	GCAGGCTGAACAAATGTGG	CCAAGAACTTTGCCTCCAAC
397	XII	0	CE255	1	scaffold01543	BLAST	multi-copy		CCATCGACTTCATCAACTATCGAC	TCATCCCTGCTGCATATATCTTGT
398	XII	17	eIF4E	1	scaffold01543	BLAST	scaffold000089	BLAST	CCGATCTATACCTTCTCTACC	TACAAATCTGCCCTCATCGCC
399	XII	17	CE92	1	scaffold03078	327301	Scaffold000021	1947153	CACTACCAATTCCTCAAATCCAAC	CAACTCACTGACTCGTTACAGACG
400	XII	17	15d_01-B03		multi-copy		Scaffold000002	1278160	TGGGAGGAGAATTTGAGCTG	CCATAAGCTAGGACTTTTGTTAAGG
401	XII	17	CE187	1	scaffold00046	BLAST	scaffold000062	BLAST	CACTATTTACCGGGTTAACGATCC	TTCCTCTCAAGGCTTACTTGGTTC
402	XII	17	TJ67	1	scaffold01236	100689	Scaffold000021	2557481	CTCAACGAGTCGCCCAAG	TTGGTCGACGCTGTAATGTC
403	XII	17	TJ105	1	scaffold03264	556144	Scaffold000062	330206	TTCTTGCAAATTGTCCAGACC	AGAGATTGGCCATCATCGAC
404	XII	17	FR12P24	1	scaffold01543	1213889	scaffold000089	272679	GCAGCAACAGGAGGAAGAGG	CGTTTATATGCCGGCCATCC
405	XII	17	MC320	1	multi-copy		multi-copy
406	XII	29	TJ29	1	scaffold00870	250870	multi-copy		AGCCTAAGCCACCGATTTTT	TTCCCAAGTGGGGTTATGAG
407	XII	29	HS_23-D06	1	scaffold00870	263984	Scaffold000059	277851	ATTACGGTACCCAGGTCGTC	GAGATCAATCCAATCCTACAC
408	XII	29	FR15D10	1	scaffold00870	186517	multi-copy		AGCATGCTATCTGGCGAACT	TGCACAATGAATGAAACCAA
409	XII	49	CM2.76	1	scaffold04062	214954	Scaffold000011_1	975344	CGGAATTGCATTGAACGAC	TGGAAAAACCAAATCTATTTCGAG
410	XII	49	MC286	1	scaffold04062	BLAST	multi-copy
411	XII	81	TJ218	1	scaffold00953	BLAST	Scaffold000013	BLAST	TCCTTTCCGGTTTGTGCTAAT	GGACCAAACATGGTTGAAAAG
412	XII	81	EST2.03	1	scaffold00953	1173120	Scaffold000013	1151971	CAAGAGCTGTCGATTGAGATGG	TTCAAGGGAAAGTGCTTCACAA
413	XII	81	CE267	1	scaffold00953	1780828	Scaffold000013	1749532	TATCAGTTGCTGAGCTTGGAAAAG	CTGCATTATGTTGACTGCATTGTC
414	XII	81	TJ123	1	scaffold00999	6388	Scaffold000013	1801553	TCTAATGGCGGCTTCAACTTA	CTCCTTAGTGCATGGCTTCAC
